# Supplementary material for: Vulnerability and non-adherence to treatment in cisgender women living with HIV/AIDS: a scoping review (2000–2024)
Source: Arch Public Health. 2026 Feb 11;84:54. doi: 10.1186/s13690-026-01852-z (PMC12997893; doi:10.1186/s13690-026-01852-z)
Supplement: Supplementary file 1 — Supplementary Material 1. [file 13690_2026_1852_MOESM1_ESM.xlsx]

## Sheet: Plan1
Additional file 1. Characteristics of studies included in a scoping review on vulnerability and non-adherence to treatment in cisgender women living with HIV/AIDS (2000-2024).
Id	DOI/URL	Title	Year	Periodic	Authors	Country	Language	Abstract	Objectives	Population	Scope population	Methods	Research design	Vulnerability factors	Results	Conclusions
1	10.1080/08964289.2015.1045823	Barriers to HIV medication adherence: examining distinct anxiety and depression symptoms among women living with HIV who experienced childhood sexual abuse	2016	Behavioral Medicine	Willie, Tiara C., Overstreet, Nicole M., Sullivan, Tami P., Sikkema, Kathleen J., Hansen, Nathan B.	United States	English	Experiencing sexual violence in childhood or adolescence is highly prevalent among some women living with HIV, often resulting in anxiety and depression symptoms in adulthood. Anxiety and depression have been associated with HIV medication nonadherence, yet little research has assessed distinct components of anxiety and depression as risk factors of HIV medication nonadherence. The current study …	Analyze distinct components of anxiety and depression symptoms as predictors of non-adherence to antiretroviral medication among women living with HIV who experienced childhood sexual abuse	85 women living with HIV who suffered childhood sexual abuse and are on ART	WLWHA sexual violence in childhood	Secondary data analysis from a larger randomized controlled trial of a group coping intervention for HIV-positive patients who experienced childhood sexual abuse	cross-sectional	anxiety, childhood sexual violence	Logistic regression analysis revealed that panic anxiety severity (β = −0.33, p < 0.01) was significantly and inversely related to HIV medication adherence. Women living with HIV who experienced childhood sexual abuse and reported high levels of panic anxiety were 0.71 times less likely to be 90% adherent to HIV medications compared with women who reported low levels of panic anxiety [OR = 0.71, …	Importance of identifying and monitoring anxiety symptoms among women living with HIV who experienced childhood sexual abuse and providing assistance with techniques for self-management of anxiety symptoms can improve medication adherence rates among women living with HIV who experienced childhood sexual abuse. Targeting specific components of anxiety symptoms may be more useful than global const…
2	10.1371/journal.pone.0238232	At home, no one knows: A qualitative study of retention challenges among women living with HIV in Tanzania	2020	PLoS ONE	Kisigo, Godfrey A., Ngocho, James S., Knettel, Brandon A., Oshosen, Martha, Mmbaga, Blandina T., Watt, Melissa H.	Tanzania	English	Introduction Despite the broad success of Prevention of Mother-to-Child Transmission of HIV (PMTCT) programs, HIV care engagement during the pregnancy and postpartum periods is suboptimal. This study explored the perspectives of women who experienced challenges engaging in PMTCT care, in order to better understand factors that contribute to poor retention and to identify opportunities to improve …	Understand the factors that contribute to low retention and identify opportunities for improvement in services to prevent mother-to-child transmission of HIV	12 postpartum women with indicators of low engagement in HIV-related care	postpartum	Interview with participants of a cohort conducted in five clinics for the prevention of vertical transmission of HIV	cross-sectional	stigma, side effects, programmatic barriers	A common pattern in which fear of stigma contributed to HIV non-disclosure and reduced social support in seeking care. Women often mistrusted their initial HIV test results and reported side effects from medication after starting treatment. They also mentioned barriers in the health system, such as complex policies for transferring between clinics and lack of privacy and confidentiality in servic…	To increase the impact of PTV programs, it is essential to implement active patient tracking and follow-up strategies, targeted at individuals with evidence of low engagement in care. Customized supportive intervention approaches can help patients deal with the perceived and real impacts of HIV stigma, including navigating the disclosure of the diagnosis to close individuals and accessing social …
3	http://www.scielo.br/scielo.php?script=sci_arttext&pid=S1413-82712021000100053&lang=pt	Maternidade e HIV: continuidade do tratamento e adesão em mulheres após parto	2021	Psico-USF	Medeiros, Fernanda Borges; Faria, Evelise Rigoni; Piccinini, Cesar Augusto	Brazil	Portuguese	The study examined sociodemographic, clinical, and psychosocial factors that affect treatment continuity and adherence to antiretroviral medication in women during the first three months postpartum. Fifty-six women living with HIV participated, aged between 18 and 43 years, mostly white and married. Interviews were conducted on sociodemographic and clinical data, laboratory tests, and psychologic…	Examine the sociodemographic, clinical, and psychosocial factors that affect treatment continuity and adherence to antiretroviral medication in women in the first three months after delivery.	56 women living with HIV, aged 18 to 43, followed from the third trimester of pregnancy to the third month postpartum	pregnancy and postpartum	The participants of this study were selected from a larger project entitled “Psychosocial aspects, adherence to treatment and women’s health in the context of HIV/AIDS (PSICAIDS) in Porto Alegre. A longitudinal design was used to examine the sociodemographic, clinical and psychosocial factors that affect treatment continuity and adherence to antiretroviral medication in women in the first three m…	cohort	postpartum, socioeconomic and clinical situation	Compared to women who did not work, those who were working tended to have more continuity of treatment (X² = 3.37, p = 0.07). Regarding clinical variables, the results indicated significant differences in the first CD4 T cell count during pregnancy (t(50) = 2.28, p = 0.03), with an intermediate effect size (d = 0.66, r = 0.29). Women who underwent the test within three months after delivery had l…	The relevance of social support is highlighted, as it can contribute to their care for their health after the birth of the baby, when they, the family, and the healthcare service tend to prioritize the baby. Similarly, it is suggested that interventions be implemented to facilitate women's access to healthcare services, particularly for those with poorer socioeconomic conditions.
4	http://www.scielo.br/scielo.php?script=sci_arttext&pid=S2237-96222015000100071&lang=pt	Mulheres do Sul Brasil em terapia antirretroviral: perfil e o cotidiano medicamentoso	2015	Epidemiologia e Serviços de Saúde	Padoin, Stela Maris de Mello; Züge, Samuel Spiegelberg; Aldrighi; Juliane Dias; Primeira, Marcela Ribeiro; Santos, Érika Eberlline Pacheco; Paula, Cristiane Cardoso	Brazil	Portuguese	To describe the sociodemographic, behavioral, and treatment profile of women undergoing antiretroviral therapy for acquired immunodeficiency syndrome. Descriptive study, conducted from July to December 2011, at a university hospital in southern Brazil, with women over 20 years old living with HIV; for data collection, a questionnaire with closed and open-ended questions was used. A total of 81 wo…	Describe the sociodemographic, behavioral, and treatment profile of women on antiretroviral therapy for acquired immunodeficiency syndrome.	81 women aged 20 or older living with HIV	WLWHA	Descriptive study, carried out from July to December 2011, in a university hospital in southern Brazil; for data collection, a questionnaire with closed and open questions was used.	cross-sectional	socioeconomic situation and behavior	30 women were between 30 and 39 years old, 51 had incomplete elementary education and 49 had a family income of less than two minimum wages; for 66 women, the form of transmission was through sexual intercourse; regarding treatment, 77 women knew why they needed to take antiretrovirals, 66 did not depend on anyone to remind them to take them and 41 considered it easy to carry out treatment.	It is suggested that health services seek to enhance adherence behavior considering the sociodemographic, behavioral, and treatment profile of women.
5	http://www.scielo.br/scielo.php?script=sci_arttext&pid=S0080-62342012000400015&lang=pt	O perfil da mulher portadora de HIV/AIDS e sua adesão à terapêutica antirretroviral	2012	Revista da Escola de Enfermagem da USP	Felix, Gabriela; Ceolim, Maria Filomena	Brazil	Portuguese, English	This study aimed to characterize the sociodemographic and clinical profile, health behaviors, beliefs, and attitudes about the disease and treatment of women with HIV/AIDS attended at the outpatient service of a university hospital in the interior of São Paulo, as well as to identify factors that interfere with adherence to antiretroviral therapy. The subjects of the study were 60 women followed …	Characterize the sociodemographic and clinical profile, health behaviors, beliefs and attitudes about the disease and treatment of women with HIV/AIDS treated at the outpatient service of a university hospital in the interior of São Paulo, as well as to identify factors that interfere with adherence to antiretroviral therapy	60 women living with HIV followed in the outpatient clinic	WLWHA	Descriptive study with application of semi-structured interviews	cross-sectional	socioeconomic situation, treatment regimen, side effect, fear, attitudes and beliefs	The women had a mean age of 39.8 (standard deviation 9.1) years, low education level, unsatisfactory socioeconomic conditions and were in a stable relationship. Heterosexual intercourse was the most frequent form of infection; 55% of the women had already abandoned treatment and claimed as the main reasons the imposed therapeutic regimens, the side effects of antiretrovirals, the psychological co…	It is highlighted in this research that women are being infected within marital relationships and, therefore, there is a need for campaigns and guidance directed at couples in stable unions, in which the values involved in adopting prevention practices must be considered. Adherence to treatment proved to be something achieved daily, and effective adherence seems to be obtained only from the momen…
6	http://www.scielo.br/scielo.php?script=sci_arttext&pid=S0103-21002009000500006&lang=pt	Experiência da adesão ao tratamento entre mulheres com Vírus da Imunodeficiência Humana/ Síndrome da Imunodeficiência Adquirida	2009	Acta Paulista de Enfermagem	Costa, Dalva Aparecida Marques; Zago, Márcia Maria Fontão; Medeiros, Marcelo	Brazil	Portuguese, English	Understand the experience of adherence to treatment for the Human Immunodeficiency Virus/Acquired Immunodeficiency Syndrome for women. Ethnographic study, based on interpretivist theoretical thinking, with eight women from an Adherence Group in a public hospital. The data were obtained through semi-structured interviews and participant observation from January to December 2007. Four categories em…	Understand the experience of adherence to treatment for Human Immunodeficiency Virus/Acquired Immunodeficiency Syndrome for women	8 women aged between 31 and 58 participating in an Adherence Group at a public hospital, diagnosed with HIV/AIDS for at least two years	WLWHA	Ethnographic study, based on interpretivist theoretical thinking. Data were obtained through semi-structured interviews and participant observation from January to December 2007.	ethnography	attitudes and beliefs, interpersonal relationships	Four categories emerged: confrontations with the values ​​of the experience of adhering to treatment, the unique experience of adhering to treatment, customs and practices in the experience of adherence, and caring in interpersonal relationships.	The experiences reported belong to the unique life of each informant; however, the path to effective adherence becomes translucent in the narratives. They started from the specific reality of their lives to teach the way for those who wish to come out of the shadows of a stigmatizing diagnosis.
7	https://www.arca.fiocruz.br/handle/icict/23342	A adesão ao tratamento antiretroviral durante a gestação e após o parto em mulheres acompanhadas no Hospital Geral de Nova Iguaçu	2016	Gray literature	Gameiro, E.	Brazil	Portuguese	Introduction: In the last 20 years, there has been a significant reduction in mother-to-child transmission rates of the human immunodeficiency virus (HIV). Since 1994, after the implementation of the Pediatric AIDS Clinical Trials Groups 076 (PACTG) protocol, which demonstrated the efficacy of prophylactic zidovudine in preventing mother-to-child transmission of HIV, a reduction in this type of t…	Assess adherence to antiretroviral therapy during pregnancy compared to the postpartum period in women with human immunodeficiency virus	Women infected with HIV who are ART-naive, followed in the prenatal outpatient clinic of Nova Iguaçu General Hospital: 34 women in the retrospective cohort and 30 in the prospective	WLWHA	Longitudinal observational descriptive study. Interviews from two cohorts were analyzed: a retrospective cohort followed between 2012 and 2014, and a prospective cohort interviewed between January and September 2015. The Quality of Life, Adherence, and Resources Questionnaire (QLW0138) from the AIDS Clinical Trials Group of the National Institute of Allergy and Infectious Diseases (NIAID) was use…	cohort	young women, multiparous, unemployed, postpartum	The majority were young (mean age 27±6.6 years), multiparous (44% had more than 3 children), unemployed (68%) and 84% had not informed their partner of their HIV diagnosis. Recent adherence to ART was better after childbirth than during pregnancy (94% and 88%, respectively), but extended adherence was lower during pregnancy (35% 2 34%, respectively). Among the reasons for non-adherence, the most …	Care provided by a multidisciplinary team can overcome non-adherence barriers and thus contribute to the reduction of mother-to-child transmission.
8	https://repositorio.ufsc.br/handle/123456789/216297	Fatores relacionados à adesão a terapia antirretroviral entre mulheres com HIV atendidas na Rede de Atenção à Saúde de um município prioritário do Sul do Brasil	2020	Gray literature	Gouvea, P. B.	Brazil	Portuguese	Introduction: Studies indicate that women are more vulnerable to the adversities related to adherence to antiretrovirals. Objective: To analyze and understand the factors related to adherence to Antiretroviral Therapy in women with HIV in the reproductive phase attended in a priority municipality in the South of Brazil. Methodology: It is a mixed-methods research, in which the sequential explanat…	Analyze and understand the factors related to adherence to Antiretroviral Therapy in women with HIV in the reproductive phase treated in a priority municipality in southern Brazil	112 women living with HIV. In the qualitative stage: 42 people (31 professionals and 11 women)	WLWHA	Mixed methods research, in which the sequential explanatory strategy was used. The quantitative moment was a cross-sectional study. The validated CEAT-VIH instrument that measures adherence to antiretroviral therapy and an instrument developed by the researchers that characterizes factors related to adherence were used. The data were analyzed in the light of descriptive and inferential statistics…	mixed methods	young women, recent diagnosis, socioeconomic situation, alcohol, treatment regimen	Of the 112 women, the average age was 34 years (SD: + 7.8). The majority (89%) had been infected through sexual intercourse and the average time since diagnosis was 122 months. Regarding the degree of adherence to ART, 1 had a poor level of adherence (0.9%), 39 had an adequate level (34.8%) and 72 had a strict level (64.3%). In terms of classification as adherent or not, only 6.3% were considered…	In the quantitative approach, it was identified that the percentage of women non-adherent to treatment was higher than those found in national and international literature; furthermore, there were statistically significant associations. In the qualitative study, it was shown that the coordination between health service actions, especially Primary Care and Specialized Services, has a positive impa…
9	http://repositorio2.unb.br/jspui/handle/10482/49433	Ser mulher com HIV: preditores da adesão ao tratamento antirretroviral em relação ao distress, estigma e percepção de doença	2023	Gray literature	Barros, S. F.	Brazil	Portuguese	Infection with the human immunodeficiency virus (HIV) is considered a chronic condition, and with the universality of access to antiretroviral therapy (ART) in Brazil, the greatest threat to the health of people living with HIV (PLHIV) is the worsening of the disease and the development of viral resistance. Adherence is considered a decisive factor in therapeutic response and one of the main chal…	First study: To analyze associations between stigma experienced by women and adherence to antiretroviral treatment, through empirical, peer-reviewed articles. Second study: To identify predictors of adherence to antiretroviral treatment in relation to mental health, perception of illness and stigma in women living with HIV in the Federal District	108 women living with HIV under public health service follow-up	WLWHA	First study: Systematic literature review through empirical, peer-reviewed articles published from 2018 to 2023 in the Scopus, Scientific Electronic Library Online (SciELO), and PsycInfo databases. Second study: cross-sectional, quantitative study with online data collection that surveyed 108 women with HIV who were being followed up at public health services in the Federal District. Sociodemogra…	systematic review; cross-sectional	stigma, mental health	First study: 179 articles were identified, of which 35 met the eligibility criteria. The results showed that HIV-related stigma has various impacts on the lives of HIV-positive women, affecting their mental health, quality of life and, consequently, adherence to treatment. Counseling, psychoeducation and health education practices, in addition to the professional-patient bond, are aspects that mi…	In summary, the presence of distress and the threatening perception of the seropositive condition allow for the prediction of poorer adherence levels, according to the results of the present study.
10	https://app.uff.br/riuff/handle/1/11906	Mulheres HIV+: perfil sexual e psicossocial de usuárias de um hospital público no estado do Rio de Janeiro	2016	Gray literature	Santa Helena, A. A.	Brazil	Portuguese	Introduction: The quality of life of patients living with HIV can be influenced by a number of factors. Women belonging to this group have particularities that arouse the interest of the scientific community, as they carry subjectivities that go beyond clinical issues. Objective: To identify the sexual and psychosocial profile of users of a public hospital in the State of Rio de Janeiro. Methods:…	Identify the sexual and psychosocial profile of users of a public hospital in the State of Rio de Janeiro	70 women living with HIV	WLWHA	Sectional study with the application of a semi-structured script in the form of an interview with HIV-infected women who used an infectious diseases service at a public hospital in the State of Rio de Janeiro from April 2012 to March 2013.	cross-sectional	young women, low education, socioeconomic situation, body dissatisfaction	The mean age of the participants was 34.9 years (SD= ± 11.2). More than half of the women - 55 (78.6%) - acquired the infection through sexual intercourse, including 27 (38.6%) who were single and 29 (41.4%) who were married or in a stable relationship. 68 (97.2%) were heterosexual and 42 (60%) reported having an active sex life. The level of education showed that 36 (51.4%) of the patients had i…	Need to further develop health strategies aimed at contributing to the comprehensive care already being provided to these women, regarding: social reintegration (occupation/employment), education, risk behavior and preventive practices, discordant serological relationships, disclosure of diagnosis, body satisfaction, and adherence to the proposed treatment.
11	http://hdl.handle.net/10183/278763	Adesão ao tratamento antirretroviral e avaliação da qualidade de vida das gestantes acompanhadas no ambulatório de um hospital público no sul do Brasil	2024	Gray literature	Stedile, F. D.	Brazil	Portuguese	Adherence to antiretroviral therapy during pregnancy is crucial to reduce the risk of vertical transmission. Moreover, the quality of life of these pregnant women is essential to ensure a healthy pregnancy and the well-being of both the mother and the baby. The objective of this work was to evaluate the adherence to antiretroviral treatment and the quality of life of pregnant women living with HI…	Assess adherence to antiretroviral treatment and quality of life of pregnant women living with HIV	41 pregnant women living with HIV followed in a high-risk prenatal service	pregnancy	Cross-sectional study, between April and October 2022, with pregnant women followed at a high-risk prenatal clinic in southern Brazil. Participants were asked to complete three questionnaires: sociodemographic, clinical and treatment knowledge data, assessment of treatment adherence - CEAT-VIH and assessment of quality of life - WHOQOL-HIV Bref	cross-sectional	skin color, low education, low income, psychosocial, access to treatment	The sample analyzed comprised a vulnerable population, with a predominance of black skin (43.9%), low schooling (65.9%) and low income (92.7%). Adherence to treatment varied according to the method used, as follows: measuring viral load (78.0%), frequency of drug withdrawal from the pharmacy (31.7%) and application of the CEAT-HIV scale (29.3%). Among the facilitators of adherence to treatment id…	The study highlights the concerning lack of treatment adherence among pregnant women and emphasizes the importance of using multiple methods to monitor adherence in clinical practice, as well as early identification during prenatal care of factors that hinder adherence and diminish the quality of life of these pregnant women.
12	https://repositorio.ufba.br/handle/ri/39671	Efetividade do pré-natal especializado para o controle da Infecção pelo HIV na gestação, no puerpério e na transmissão vertical, em um serviço de referência de Salvador – Bahia	2022	Gray literature	São Pedro, S. A. P.	Brazil	Portuguese	Introduction – The transmission of HIV infection from mother to child during pregnancy, labor, birth, and breastfeeding still constitutes a serious public health problem in Brazil. Adherence to antiretroviral treatment (ART) during pregnancy and the postpartum period is essential for strengthening the prevention of vertical transmission (VT), as well as for the health care of women and newborns. …	Investigate the effectiveness of prenatal and postpartum monitoring, adherence and retention in treatment in controlling HIV infection, in a reference serviceSalvador (BA), bem como analisar os fatores que influenciam o acesso, a retenção e a adesão ao tratamento, nos anos de 2015 e 2018	235 pregnant women aged 18 to 41 living with HIV	pregnancy	This doctoral thesis was based on a real-world study conducted at a center specializing in care for pregnant women living with HIV in Bahia, and was structured as follows: the chapters on literature review and presentation of the general methodology of the work constitute sections that precede the presentation of the results, in the form of two articles. First article: The first article presents …	cohort	low education, skin color, postpartum	Most of the pregnant women had a low level of schooling, were single, black and from Salvador. The majority had been diagnosed before the current pregnancy, and were experienced with antiretroviral treatment. There was an undetectable viral load rate of more than 60% in the period closest to delivery, and more than 90% of these pregnant women were evaluated in accordance with the recommendations …	Prenatal consultations, pediatric consultations, and other appointments are opportune moments for listening, encouragement, and access to information that can impact adherence and retention in the postpartum period.
13	https://www.scopus.com/inward/record.uri?eid=2-s2.0-85178875963&doi=10.1186%2fs12905-023-02817-y&partnerID=40&md5=bcff74c4b026d49f2b36e6d5e378ec70	Womandla Health: development and rationale of a behavioral intervention to support HIV treatment adherence among postpartum women in South Africa	2023	BMC Women's Health	Pellowski, J.A., Jensen, D., Tsawe, N., Colvin, C., Cu-Uvin, S., Operario, D., Lurie, M., Harrison, A., Myer, L., Knight, L.	South Africa	English	Background: While Option B + has made great strides in eliminating vertical transmission of HIV and improving access to lifelong antiretroviral therapy (ART) for women, the postpartum period remains a risk period for disengagement from HIV care and non-adherence. Methods: Longitudinal qualitative data was collected from 30 women living with HIV in Cape Town, South Africa from pregnancy through 1 …	Understand how dynamic factors influence HIV treatment and care across these transitions and develop an intervention that effectively addresses these transitional moments to strengthen ART adherence for mothers living with HIV	30 women living with HIV, from pregnancy until one year postpartum	pregnancy and postpartum	The PAM study was a longitudinal qualitative cohort study conducted in Gugulethu, Cape Town, South Africa. Participants were recruited during pregnancy at the Gugulethu Midwife Obstetrics Unit (MOU). Enrolled participants completed 4 interviews spanning late pregnancy to 12 months postpartum.	cohort	socioeconomic situation, support network, programmatic, fear of vertical transmission	Anticipated postpartum barriers were employment/financial concerns, logistical concerns around childcare and breastfeeding, vertical transmission concerns and attachment difficulties. Additional concerns included forgetting their ART medications and confusion about where to receive HIV care postpartum. Six weeks after giving birth, women reported experiencing many of the barriers they had anticip…	Given the small sample size and the follow-up period, it may be difficult to see significant effects of the intervention on the objective outcomes of retention in care and viral suppression. If successful, the findings will provide an innovative approach to HIV treatment, leveraging the transition to motherhood to reinforce self-care behaviors, with a focus on ART adherence and also on the overal…
14	https://www.scopus.com/inward/record.uri?eid=2-s2.0-85142400592&doi=10.1097%2fQAD.0000000000003385&partnerID=40&md5=551d344ef58591319adea8ac8359a6a5	Improved virologic outcomes in postpartum women living with HIV referred to differentiated models of care	2022	AIDS	Myer, L., Odayar, J., Malaba, T.R., Allerton, J., Kabanda, S., Hu, N.-C., Kalombo, C., Hsiao, N.-Y., Jacobs, S., Nofemela, A., Lesosky, M.	South Africa	English	Objectives:Differentiated service delivery (DSD) models are used to deliver antiretroviral therapy (ART) but data are limited in postpartum women, who are at high risk of non-adherence and elevated viral load (VL) over the extended postpartum period.Design:Randomized controlled trial.Methods:We enrolled consecutive postpartum women who initiated ART during pregnancy and met local DSD eligibility …	Differentiated service delivery (DSD) models are used to deliver antiretroviral therapy (ART), but there are limited data on postpartum women, who are at high risk of nonadherence and high viral load (VL) during the extended postpartum period.	409 postpartum women	postpartum	Randomized clinical trial. Consecutive postpartum women who initiated ART during pregnancy and met local eligibility criteria for DSD (clinically stable, with VL <400 copies/ml) at a large primary health care (PHC) clinic were enrolled. Women were randomized to either a “compliance club” (AC, the local model of DSD: community health worker-led groups of 20–30 patients and ART dispensing in commun…	randomized clinical trial	postpartum, socioeconomic and clinical situation	At the start of the study (n = 409), the median postpartum period was 10 days, all the women had a CV of less than 1000 copies/ml and 88% had a CV of less than 50 copies/ml; the initial characteristics did not differ between the groups. Retention at 24 months was 89%. At 12 and 24 months, 16% and 29% of women in CA had a CV of at least 1000 copies/ml, compared to 23% and 37% in PHC clinics, respe…	Early referral to DSD was associated with a reduction in viremia over 24 months postpartum and may be an important strategy to improve maternal virological outcomes.
15	https://www.scopus.com/inward/record.uri?eid=2-s2.0-85153104035&doi=10.1007%2fs10461-023-04053-9&partnerID=40&md5=adfe89eeba972a9cd08c0bd4559252cf	Longitudinal relationship between food insecurity, engagement in care, and ART adherence among US women living with HIV	2023	AIDS and Behavior	Palar, K., Sheira, L.A., Frongillo, E.A., Kushel, M., Wilson, T.E., Conroy, A.A., Adedimeji, A., Merenstein, D., Cohen, M.H., Wentz, E.L., Adimora, A.A., Ofotokun, I., Metsch, L.R., Turan, J.M., Tien, P.C., Weiser, S.D.	United States	English	Food insecurity disproportionately affects people with HIV and women in the United States (US). More evidence is needed to understand the interplay between levels of food insecurity and levels of antiretroviral therapy (ART) adherence over time, as well as how food insecurity relates to engagement in HIV care. We used random effects models with longitudinal data from the US Women’s Interagency HI…	Understand the relationship between levels of food insecurity and adherence to antiretroviral therapy (ART) over time, as well as the impact of food insecurity on engagement in HIV care	1807 women living with HIV participating in the Women's Interagency HIV Study cohort	WLWHA	Random-effects models with longitudinal data from the Women’s Interagency HIV Study to estimate: adjusted associations between current and 6-month lagged food security with ART adherence categories, and adjusted associations between food security and engagement in care.	cohort	food insecurity	Very low food security was associated with a higher relative risk of non-adherence to ART at previous and current visits, compared to adequate food security, and this association intensified across non-adherence categories. Very low food security was also associated with lower chances of accessing HIV care and higher chances of missing appointments.	Food insecurity among women living with HIV in the U.S. is associated with poorer engagement in care and higher levels of non-adherence to ART over time.
16	https://www.scopus.com/inward/record.uri?eid=2-s2.0-85143493923&doi=10.1007%2fs10461-022-03940-x&partnerID=40&md5=dfb9159a342249ae9af18c4db3a6cbde	Substance use and depression impede ART adherence among female sex workers living with HIV in the Dominican Republic	2023	AIDS and Behavior	Wang, Y., Karver, T.S., Berg, C.J., Barrington, C., Donastorg, Y., Perez, M., Gomez, H., Davis, W., Galai, N., Kerrigan, D.	Dominican Republic	English	Female sex workers (FSW) have worse HIV outcomes in part due to lower anti-retroviral therapy (ART) adherence. Substance use and depression are important barriers to ART adherence, yet few studies have assessed these relationships among FSW in longitudinal studies. Cross-Lagged Panel Models and autoregressive mediation analyses assessed substance use (illicit drug use and alcohol use disorders) i…	Evaluate the relationship between substance use and depression as barriers to ART adherence in female sex workers	240 female sex workers	sex workers	Time-lagged cross-lagged panel models and autoregressive mediation analyses were used to assess substance use (illicit drug use and alcohol use disorders) in relation to ART non-adherence and the mediating role of depressive symptoms.	cohort	mental health, illicit drugs	Most of the TDS (70%, 62% and 46%) had mild to severe depression. The use of illicit drugs predicted non-adherence to ART in later periods. This relationship was not mediated by depressive symptoms.	Integrated interventions for substance use and HIV care are necessary to promote ART adherence and viral suppression among women sex workers.
17	https://www.scopus.com/inward/record.uri?eid=2-s2.0-85147098967&doi=10.1016%2fj.ssmmh.2022.100112&partnerID=40&md5=32775dee5e90e32df48a52c52846f24e	Intimate partner violence and HIV treatment adherence in urban South Africa: Mediating role of perinatal common mental disorders	2022	SSM - Mental Health	Hatcher, A.M., Turan, J.M., Stöckl, H., Woollett, N., Garcia-Moreno, C., Christofides, N.J.	South Africa	English	Background: Antiretroviral therapy (ART) has potential to eliminate perinatal HIV infections, but adherence to ART in late pregnancy and postpartum is often suboptimal. Intimate partner violence (IPV) may influence non-adherence among perinatal women living with HIV (WWH), but few quantitative studies have examined this over time or explored mechanisms for this association. Methods: We used secon…	Analyze the relationship between intimate partner violence and treatment adherence in postpartum women	196 women living with HIV	WLWHA	Secondary data from a trial conducted in Johannesburg with WLH. Trained nurse researchers administered questionnaires at the first antenatal visit to assess IPV in the past year (psychological, physical and/or sexual violence, WHO instrument), sociodemographic variables (age, food security, education) and symptoms of common perinatal mental disorders: depression (Hospital Anxiety and Depression S…	cross-sectional	intimate partner violence, mental health	Among the 196 perinatal PLHIV, 53.1% reported exposure to IPV at baseline. The majority (85.7%) reported good perinatal adherence to ART. In adjusted models, IPV at baseline was associated with a halved probability of good ART adherence (ORa=0.51; 95%CI=0.20-0.96). IPV was associated with higher adjusted odds of depression (ORa=4.64), anxiety (ORa=2.85) and PTSD (ORa=3.42). In the SEM models, IPV…	Addressing IPV in the context of clinical care can improve perinatal mental health, maternal outcomes related to HIV, and HIV-free survival in infants.
18	https://www.scopus.com/inward/record.uri?eid=2-s2.0-85201680527&doi=10.1186%2fs12981-024-00645-0&partnerID=40&md5=275e927ac848ba54781d3b2f87b432e4	Use and non-adherence to antiretroviral therapy among Refugee HIV positive pregnant mothers aged 18–49 years in Kyangwali refugee camp, Western Uganda	2024	AIDS Research and Therapy	Tusabe, J., Nangendo, J., Muhoozi, M., Muyinda, H.	Uganda	English	Introduction: Refugee HIV positive mothers experience significant obstacles in accessing, utilizing and adhering to antiretroviral therapy (ART). Identifying ART non-adherence can help in the development of interventions aimed at improving adherence and subsequently effectiveness of ART among the refugee mothers. We describe the use and the factors associated with non-adherence to ART among Refug…	Identifying factors associated with non-adherence can guide the development of interventions aimed at improving adherence and, consequently, ART effectiveness among these women	360 pregnant refugee women living with HIV	pregnant refugees	A cross-sectional study was conducted between May and June 2023 among pregnant HIV-positive refugee mothers (18-49 years) in Kyangwali camp. A structured questionnaire was used to collect data on ART use and factors associated with non-adherence. Modified Poisson regression analysis was used to determine factors associated with ART non-adherence.	cross-sectional	vertical transmission protocol, young women, programmatic	192 (50.5%) were married, with an average age of 32.1 years. Overall, 98.7% (95%CI: 97.5-99.8%) were using ART, and 27.4% (95%CI: 22.9-31.9%) had non-adherence. Non-adherence was associated with: starting Prevention of Mother-to-Child Transmission (PMTCT) care in the third trimester of pregnancy (adjusted prevalence ratio (PRa): 2.06; 95%CI: 1.27-3.35), not needing permission to seek PMTCT servic…	Non-adherence to ART was high, limiting the effectiveness of the PEP program in this context. Specific educational programs for refugees, which promote early initiation in HIV care, robust social and psychological support from family members, communities, and healthcare professionals, are essential to improve adherence to ART in this context.
19	https://www.scopus.com/inward/record.uri?eid=2-s2.0-85199764723&doi=10.1177%2f09564624241263614&partnerID=40&md5=e7199e21b4e215c78a07305ed36cc73e	Case-control study on challenges in loss of follow-up care and the limitations in the reach of HIV policies for women	2024	International Journal of STD and AIDS	Tizianel Aguilar, G., Lamperti Thomazi, G., Acosta, L., Fernandes da Rocha, A., Rodrigues Ikeda, M.L.	Brazil	English	Introduction: HIV has transitioned from a devastating 1980s epidemic to a manageable chronic condition with antiretroviral therapy. In Brazil, challenges persist, including high detection rates and loss of medical follow-up among people living with HIV/AIDS (PLHIV). Adherence, engagement, and avoiding loss to follow-up are critical for effective HIV/AIDS prevention and care. Objectives: This case…	This case-control study, part of a longitudinal research on linkage and retention of people living with HIV/AIDS (PLWHA) in Porto Alegre, aims to analyze factors associated with treatment abandonment	360 people living with HIV	PLWHA	The study included 360 PLWHA treated at the HIV and AIDS Therapeutic Care Service of the Sanatório Partenon Hospital, in an outpatient retention and linkage clinic. Demographic, clinical and behavioral data were analyzed to identify risk and protective factors associated with loss to follow-up.	case-control	cisgender woman, diagnosis before 2005	Risk factors for loss to follow-up include being a cisgender woman, diagnosis between 1991 and 2005, and non-adherence to ART. On the other hand, being a cisgender man, diagnosis between 2015 and 2023, and good adherence to ART were identified as protective factors.	Gender disparities and non-adherence to ART represent significant challenges for the comprehensive care of PLHIV. Cisgender women diagnosed before 2005 are at greater risk of abandonment, while cisgender men diagnosed after 2015 with good adherence to ART show greater protection. These findings should guide care and prevention strategies to improve health outcomes for PLHIV.
20	https://www.scopus.com/inward/record.uri?eid=2-s2.0-85103995139&doi=10.1590%2f1516-3180.2020.0370.r1.18112020&partnerID=40&md5=5d71d7d9db037a559a3c5aec4677828a	Adherence to antiretroviral therapy among women living with HIV/AIDS in the interior of the Brazilian state of Pará: Cross-sectional study	2021	Sao Paulo Medical Journal	Candido, P.G.G., Amador, B.M., Silva, F.F., Santos, F.S., Pinheiro, L.M.L., Filho, A.B.O.	Brazil	English	High prevalence of human immunodeficiency virus (HIV) infection and occurrence of drug-resistant strains have been recorded in northern Brazil. Abandonment of treatment and insufficient and inadequate adherence to antiretroviral therapy (ART) among people living with HIV/AIDS (PLWHA) have been recorded in the metropolitan area of Belém, the capital of the state of Pará. To identify the sociodemog…	Identify the sociodemographic profile and level of ART adherence among women treated at a referral unit in the interior of Pará, northern Brazil	86 women living with HIV	WLWHA	Cross-sectional study conducted in a referral unit for the care of people living with HIV/AIDS (PLWHA). Social, demographic and behavioral information, as well as the level of adherence to ART, were obtained through forms described in the scientific literature. Logistic regression models assessed associations between variables and adherence to ART.	cross-sectional	low education, young, socioeconomic situation, single	The majority of WLHA were single (52.4%), young (47.7%) and heterosexual (97.7%), with low levels of schooling (63.0%), unemployed (69.8%), had one sexual partner (75.7%), used condoms (46.7%) and did not use licit (68.7%) or illicit drugs (89.6%). The level of adherence was classified as insufficient, and only viral load showed a significant association with ART.	The low level of education and the precarious socioeconomic conditions of the participants may be interfering with adherence to ART. These influences can be minimized through multiprofessional interventions that consider the individuality of the women served by health services.
21	https://www.scopus.com/inward/record.uri?eid=2-s2.0-85103734656&doi=10.6018%2feglobal.437711&partnerID=40&md5=ac94a07c4a8f2647b33376b2414f8016	Factors affecting adherence to antiretroviral treatment in women with HIV: A sequential mixed model research design	2021	Enfermeria Global	Peña, S.S., del Mar Pastor Bravo, M., Tomás, M.Á.C., Martínez, P.A., Guillén, C.P., Jiménez-Ruiz, I.	Spain	English, Spanish	Background: HIV/AIDS is affecting more and more women. Adherence to antiretroviral treatment (ART) is decisive for those infected to achieve quality of life. Purpose: The aim of the present study is to determine the degree of adherence displayed by a group of women with HIV/AIDS and to identify those factors and circumstances which might influence their adherence to ART. Method: A sequential mixe…	Determine the degree of adherence in a group of women living with HIV/AIDS and identify factors and circumstances that may influence their ART adherence	86 women living with HIV	WLWHA	A sequential mixed research model was applied. The subjects studied consisted of 86 women diagnosed with HIV/AIDS and undergoing ART treatment.	mixed methods	education, young, income, personal, interpersonal, social-family support, stigma, disease/treatment	Qualitative data was collected from 18 of these women. Among the participants, 59.3% were classified as non-adherent. The determining factors for non-adherence included level of education, age, income, as well as personal and/or interpersonal factors such as socio-family support, perceived stigma, self-stigma and factors related to the disease and treatment.	Nursing care should adopt a gender-focused approach, addressing psychological and personal factors inherent to the adherence process.
22	https://www.scopus.com/inward/record.uri?eid=2-s2.0-85087488447&doi=10.1177%2f0956462420920145&partnerID=40&md5=2f2ad4fe0c342e9e7411efca60f55ed7	Factors associated with non-adherence to antiretroviral therapy among female sex workers living with HIV in Hyderabad, India	2020	International Journal of STD and AIDS	Allam, R.R., Takamiya, M., Pant, R., Gandham, S., Yeldandi, V.V., Thomas, J., Ekstrand, M.L., Dworkin, M.S.	India	English	We determined factors associated with non-adherence (consuming <90% of monthly antiretroviral therapy) among female sex workers (FSWs). An interviewer-administered questionnaire was used in a sample of 100 South Indian FSWs living with HIV. We examined demographics, food insecurity, side effects, stigma, alcohol/substance use and self-efficacy. Non-adherence was assessed by self-report, pill-coun…	This study aimed to identify factors associated with non-adherence to antiretroviral therapy among female sex workers living with HIV in southern India	100 female sex workers living with HIV	sex workers	An interviewer-administered questionnaire was used to collect data. Factors examined included demographics, food insecurity, side effects, stigma, alcohol/substance use, and self-efficacy. Nonadherence was assessed using self-report, pill count, and composite measure. Prevalence ratios and 95% confidence intervals (CI) were calculated, with p < 0.1 considered significant.	cross-sectional	food insecurity, detention	The prevalence of non-adherence was 37% by pill count, 29% by self-report and 52% by combined measure. In addition, 76% of MTS reported experiencing some form of food insecurity in the past six months. Regression analysis revealed that having been arrested in the last year was independently associated with non-adherence based on the combined measure (crude prevalence ratio 1.7, 95% CI 1.0-2.8).	A comprehensive intervention to improve ART adherence among MSM should address socio-behavioral factors, such as food insecurity, and legal issues, such as detentions, which significantly contribute to non-adherence.
23	https://www.scopus.com/inward/record.uri?eid=2-s2.0-85105278356&doi=10.1371%2fjournal.pone.0251181&partnerID=40&md5=cb02047e65fa7ac1b04c83d14356d4d7	What influences uptake and early adherence to Option B+ (lifelong antiretroviral therapy among HIV positive pregnant and breastfeeding women) in Central Uganda? A mixed methods study	2021	PLoS ONE	Mukose, A.D., Bastiaens, H., Makumbi, F., Buregyeya, E., Naigino, R., Musinguzi, J., van Geertruyden, J.-P., Wanyenze, R.K.	Uganda	English	Background High uptake and optimal adherence to Option B+ antiretroviral therapy (ART) increase effectiveness in averting mother-to-child transmission of HIV. Option B+ ART uptake, early adherence, and associated factors need to be evaluated in Central Uganda. Methods A mixed approaches study was carried out in six health facilities in Masaka, Mityana, and Luwero districts from October 2013 to Fe…	Analyze factors related to adherence to Option B+ ART	507 pregnant women living with HIV	pregnant women	This mixed-methods study was conducted in six health facilities in Masaka, Mityana, and Luwero districts from October 2013 to February 2016. Participants were 507 HIV-positive pregnant women seeking antenatal care. Questionnaires were administered to collect quantitative data, while 54 health care providers were interviewed as key informants, and 57 HIV-positive women participated in in-depth int…	mixed methods	fear, stigma, postpartum, programmatic	Of the 507 women who were prescribed lifelong ART, 91% (463 women) accepted the prescription, and 93.3% (432 women) started taking the drug. A significant 83% of the women who received the prescription felt ready to start ART. The main motivators for starting ART were the desire to be healthy (92.3%) and to protect their babies (90.6%). Optimal adherence to ART was achieved by 76.8% of women. Fac…	Although adherence to Option B+ ART has been very high, failure to initiate ART and suboptimal adherence remain significant public health challenges. Increasing women's readiness to start ART and encouraging HIV status disclosure are crucial strategies to improve both adherence and retention in ART.
24	https://www.scopus.com/inward/record.uri?eid=2-s2.0-85120174085&doi=10.29393%2fce27-25atjr60025&partnerID=40&md5=c628851118eb9a8f9db97951ce2dbd27	Adherence to antiretroviral therapy in women: Influence of the clinical and behavioral health profile	2021	Ciencia y Enfermeria	Cabral, J.D.R., Moraes, D.C.D.A., Cabral, L.D.R., Freire, D.D.A., Abrão, F.M.D.S., Oliveira, R.C.	Brazil	English, Spanish, Portuguese	Objective: To analyze adherence to Antiretroviral Therapy (ART) among women living with HIV from a clinical and behavioral health profile. Material and Methods: Epidemiological, descriptive, cross-sectional study, with a quantitative approach. The population consisted of women living with HIV, who are assisted by the Specialized HIV Care Services (SAEs) in five municipalities located in the I Reg…	Analyze ART adherence among women living with HIV based on clinical and behavioral health profiles	184 women living with HIV	WLWHA	This is an epidemiological, descriptive, cross-sectional study with a quantitative approach. The population consisted of women living with HIV, served by Specialized HIV Care Services (SAEs) in five municipalities located in the I Regional Health Management Center (GERES) of the State of Pernambuco, Brazil. The study sample was carried out using a non-probabilistic method (random draw) to achieve…	cross-sectional	low education, not sexually active, no record in medical chart	The group with incomplete/complete higher education has a 1.69 times higher prevalence of adherence to ART, women who are not sexually active have a 103% chance of good adherence, and those whose medical records do not contain information about abandoning ART have a 94% chance of adherence.	Considering the current challenges associated with adherence to ART, there is a clear need to develop social strategies aimed at women living with HIV, in order to promote a better quality of life for this population.
25	https://www.scopus.com/inward/record.uri?eid=2-s2.0-85076423512&doi=10.1080%2f13697137.2019.1664457&partnerID=40&md5=9bacf79712a3b011ea2f89e362613de0	Menopausal symptoms are associated with non-adherence to highly active antiretroviral therapy in human immunodeficiency virus-infected middle-aged women	2020	Climacteric	Cutimanco-Pacheco, V., Arriola-Montenegro, J., Mezones-Holguin, E., Niño-Garcia, R., Bonifacio-Morales, N., Lucchetti-Rodríguez, A., Ticona-Chávez, E., Blümel, J.E., Pérez-López, F.R., Chedraui, P.	Peru	English	Objective: This study aimed to evaluate the association between the intensity of menopausal symptoms and highly active antiretroviral therapy (HAART) adherence in middle-aged women with human immunodeficiency virus (HIV) infection. Methods: In this cross-sectional study, 313 Peruvian women with HIV infection (age 40-59 years) were surveyed and classified as adherent or non-adherent to HAART based…	Assess the association between the severity of menopausal symptoms and adherence to highly active antiretroviral therapy (HAART) in middle-aged women with HIV infection	313 Peruvian women with HIV infection (aged 40 to 59)	WLWHA	In this cross-sectional study, women were interviewed and classified as adherent or nonadherent to ART based on the Antiretroviral Treatment Adherence Assessment Questionnaire. The intensity of menopausal symptoms was assessed using the Menopause Rating Scale, categorizing them as none, mild, moderate, and/or severe. Age, sexual orientation, ART regimen used, time since HIV diagnosis, menopausal …	cross-sectional	menopause	A total of 19.9%, 32.6% and 15.0% of all women had mild, moderate and severe menopausal symptoms, respectively. Overall, 70.6% of women did not adhere to ART (highly active antiretroviral therapy). The probability of non-adherence was higher in women with mild, moderate and severe symptoms compared to asymptomatic women, both in the unadjusted model (PR: 1.79, 95% confidence interval [CI]: 1.39-2…	The severity of menopausal symptoms was associated with non-adherence to ART in middle-aged women living with HIV.
26	https://www.scopus.com/inward/record.uri?eid=2-s2.0-85141244554&doi=10.19186%2fBC_2022.033&partnerID=40&md5=dfd5a919827b4bd93de6e799ec5df097	The importance of Therapeutic Drug Monitoring during pregnancy in a HIV-positive woman taking lifelong antiretroviral therapy	2022	Biochimica Clinica	Marinaro, L., Antonucci, M., Calcagno, A., Bonora, S., Di Perri, G., D'Avolio, A., Cusato, J.	Italy	Italian, English	Providing antiretroviral (ARV) therapy to achieve or maintain complete HIV viral replication control during pregnancy is fundamental to prevent mother-to-child-transmission. We describe the case of a woman, HIV positive since birth with multiple drug resistance to HIV drugs due to poor life-long adherence to ARV. Once pregnant, the woman showed massive viral replication during last days of the th…	Analyze the case of a woman living with HIV reporting insufficient adherence	Woman living with HIV	WLWHA	Describe the case of a woman, HIV-positive since birth, with multiple resistance to antiretroviral drugs due to inadequate adherence throughout her life. When she became pregnant, the woman presented massive viral replication in the last days of the third trimester of pregnancy, after a previous period of viral undetectability. Due to the drug resistance profile and the pharmacokinetic changes as…	case report	side effects	Therapeutic drug monitoring (TDM) revealed suboptimal antiretroviral exposure, possibly related to selective adherence to treatment due to difficulty swallowing and vomiting. Therapy was modified based on the results of the MDT, aiming for a rapid reduction in HIV viral load in the last few days before the planned caesarean section. The newborn was healthy and negative for HIV RNA at birth and du…	It is important to monitor adherence during pregnancy to prevent vertical transmission.
27	https://www.scopus.com/inward/record.uri?eid=2-s2.0-85111538510&doi=10.1371%2fjournal.pone.0252083&partnerID=40&md5=214ce0885f6be7da7363587416cf57b6	Using financial diaries to understand the economic lives of HIV-positive pregnant women and new mothers in PMTCT in Zomba, Malawi	2021	PLoS ONE	Lorenzetti, L., Swann, M., Martinez, A., O'Regan, A., Taylor, J., Hoyt, A.	Malawi	English	Background Economic strengthening (ES) interventions can address economic barriers to retention and adherence (R&A) to antiretroviral therapy in prevention of mother-to-child transmission (PMTCT) services. To inform tailoring of ES activities for PMTCT, we used financial diaries to understand the economic lives of women in PMTCT and examine associations between participants' finances and their R&…	Analyze relationships between treatment adherence and personal finances	241 pregnant women and recent mothers living with HIV	pregnancy and postpartum	Collected financial data from a stratified sample of PMTCT enrollees at three clinics in Zomba, Malawi. Over the course of 30 weeks, participants met with staff to record cash and in-kind income and outflows. We used clinical records to calculate a measure of adherence and retention for each participant. We summarized diary data using R and applied Cox models to examine the relationship between a…	qualitative	socioeconomic situation	68,097 cash transactions were recorded over 30 weeks, with 10% of them classified as inflows. The average value of cash inflows was US$3.54, compared to US$0.42 for outflows. Less than 7% of total transactions were related to PMTCT, with the majority classified as food or drink expenses. Participants from the rural location had the lowest risk of non-adherence. The reduction in the risk of non-ad…	The financial inflows were large and irregular, while the outflows were small but consistent. The expenses for the PTV represented a small proportion of the total expenses, focusing mainly on adequate nutrition. The influence of inflows and outflows on adherence was significant but small; however, the consistently adherent participants demonstrated more stable inflows and outflows, indicating an …
28	https://www.scopus.com/inward/record.uri?eid=2-s2.0-85099703279&doi=10.7196%2fsajog.1611&partnerID=40&md5=b6366c19b495f81d6e90f17a2e35acbb	Medication adherence in hiv-positive pregnant women on antiretroviral therapy attending antenatal clinics in ado metropolis, south-west nigeria: A multicentre study	2020	South African Journal of Obstetrics and Gynaecology	Aduloju, O.P., Aduloju, T., Ade-Ojo, I.P., Akintayo, A.A.	Nigeria	English	Background. Adherence to antiretroviral therapy (ART) and optimal viral suppression are crucial to the prevention of mother-to-child transmission (PMTCT) of HIV/AIDS. Objective. To determine adherence to ART and associated factors in Ado-Ekiti, Nigeria. Methods. A cross-sectional multicentre study was conducted among 170 HIV-positive pregnant women attending antenatal clinics of Ekiti State Unive…	This study aimed to determine ART adherence and associated factors in Ado-Ekiti, Nigeria	170 pregnant women living with HIV	pregnancy	A multicenter cross-sectional study was conducted among 170 HIV-positive pregnant women attending antenatal clinics at Ekiti State University Teaching Hospital and Comprehensive Health Centre in Ado-Ekiti. Data were collected using a semi-structured questionnaire and analyzed using SPSS. Descriptive statistics, univariate analysis and logistic regression were performed to determine factors associ…	cross-sectional	low education, socioeconomic situation, non-disclosure of status to partner	Using the pill count method and the Morisky Medication Adherence Scale-8 (MMAS-8), the prevalence of good adherence was 73.5% and 75.3%, respectively. Women with higher education were three times more likely to practice good adherence compared to those with little or no formal education (adjusted odds ratio (aOR) = 3.03; 95% confidence interval (CI): 1.23-5.79; p = 0.043). Employed women were fou…	The majority of women showed good adherence. However, counseling on adherence and disclosure of status to the partner should be maintained to ensure the full benefits of preventing mother-to-child transmission of HIV.
29	https://www.scopus.com/inward/record.uri?eid=2-s2.0-85068111837&doi=10.1007%2fs10461-019-02563-z&partnerID=40&md5=a1c01bb480aa0b8f890bd032d9d2fc6a	Self-reported long-term antiretroviral adherence: a longitudinal study among HIV infected pregnant women in Mpumalanga, South Africa	2019	AIDS and Behavior	Ramlagan, S., Rodriguez, V.J., Peltzer, K., Ruiter, R.A.C., Jones, D.L., Sifunda, S.	South Africa	English	We evaluate the impact of a multi-session cognitive behavioral prevention of mother to child transmission (PMTCT) intervention on antiretroviral therapy (ART) adherence. A total of 683 women were enrolled into a randomized control trial conducted at twelve community health centres (CHCs) in Mpumalanga Province. Participants were randomized to Standard Care or Enhanced PMTCT Intervention (EI). EI …	Assess the impact of a multi-session cognitive-behavioral intervention for preventing mother-to-child transmission of HIV on ART adherence among women	683 women living with HIV	WLWHA	A total of 683 women were enrolled in a randomized controlled trial conducted at twelve community health centers (CHCs) in Mpumalanga province. Participants were randomly allocated to two groups: Standard Care or Enhanced Intervention for PMTCT (EI). The EI group received three group sessions and three individual sessions. The impact of EI was assessed on ART adherence (baseline vs. 12 months pos…	randomized clinical trial	psychosocial	Women in the intervention groups were less likely to maintain stable adherence to ART over time compared to the control group. When predicting whether women would become adherent over time, the intervention condition had no impact. However, the intervention was significantly positively associated with change to non-adherence. The enhanced cognitive-behavioral intervention showed no improvement in…	The enhanced cognitive-behavioral intervention for PMTCT did not result in significant improvements in maternal adherence to ART compared to standard care.
30	https://www.scopus.com/inward/record.uri?eid=2-s2.0-85065451861&doi=10.1007%2fs10461-019-02494-9&partnerID=40&md5=e2fea37befad29d374ae263ff965525e	Disparities in viral suppression and medication adherence among women in the USA, 2011–2016	2019	AIDS and Behavior	Geter, A., Sutton, M.Y., Armon, C., Buchacz, K.	United States	English	We assessed disparities in viral suppression (VS) and antiretroviral therapy (ART) adherence among women of the HIV Outpatient Study to inform HIV treatment strategies. We used adjusted prevalence ratios (aPR) with 95% confidence intervals (CI) to assess VS by race/ethnicity and generalized estimating equations to investigate factors associated with not achieving VS and ART non-adherence. Among 4…	Assess disparities in viral suppression and ART adherence among women participating in the HIV Outpatient Study, to inform HIV treatment strategies	426 women living with HIV	WLWHA	Adjusted prevalence rates (aPR) with 95% confidence intervals (CI) were used to assess VS by race/ethnicity and generalized estimating equations were used to investigate factors associated with non-obtainment of VS and non-adherence to ART. The sample consisted of 426 women (mean age = 46 years).	cross-sectional	skin color, social determinants, programmatic	At the beginning of the study, VS was less prevalent among black women (63%) compared to Hispanic/Latino women (73%) and white women (78%). In the multivariate analysis, factors significantly associated with not obtaining VS included social and behavioral determinants of care: use of public insurance (aPR = 1.69, CI 1.01-2.82, p = 0.044) compared to private insurance, seeking care at a public cli…	Although race was not a significant factor in the failure to achieve SV, disparities in ART adherence were observed, with Black women showing a higher likelihood of not adhering to treatment. Interventions and resources aimed at reducing social barriers to care and improving SV and ART adherence among HIV-positive women, especially Black women, are necessary.
31	https://www.scopus.com/inward/record.uri?eid=2-s2.0-85070192078&doi=10.1016%2fj.ijans.2019.100150&partnerID=40&md5=0358272b87456adf20cd74d599b361a5	Knowledge, attitudes and practices associated with post-natal PMTCT in breastfeeding mothers living with HIV	2019	International Journal of Africa Nursing Sciences	Dlamini, P., Mokoboto-Zwane, T.S.	Eswatini	English	Despite interventions tailored to prevention of mother-to-child of HIV and reported improvements on the outcomes, there is still vertical transmission of HIV through breastfeeding. The study sought to explore knowledge, attitudes, and practices of breastfeeding mothers living with HIV regarding post-natal PMTCT interventions and services. The study sample size was 90 and included conveniently sel…	Explore the knowledge, attitudes, and practices of breastfeeding mothers living with HIV regarding postnatal interventions and services for preventing vertical transmission	90 breastfeeding mothers living with HIV	postpartum	The study was conducted among 90 conveniently selected breastfeeding mothers living with HIV who attended the King Sobhuza II public health facility in the Manzini region of Eswatini (formerly known as Swaziland). Data were collected through questionnaires administered to participants. The SPSS statistical package (version 20) was used for data capture and analysis through tabulation and frequenc…	cross-sectional	stigma, non-disclosure of status to partner, socioeconomic situation, fear	The majority of breastfeeding mothers living with HIV (77.8%) demonstrated a high level of knowledge about PMTCT, 90% showed positive attitudes and 90% showed positive behaviors in relation to interventions. However, risk factors for non-adherence to ARV prophylaxis were identified, including stigma and discrimination by family members, non-disclosure of HIV status to sexual partners, poverty and…	Although most breastfeeding mothers have demonstrated a good understanding and positive attitudes towards PMTCT interventions, several factors, including stigma, non-adherence to ARV prophylaxis, and risky dietary practices, still pose challenges to the eradication of vertical HIV transmission. Improvements in specific knowledge and interventions that address social and behavioral factors are ess…
32	https://www.scopus.com/inward/record.uri?eid=2-s2.0-85045392958&doi=10.1186%2fs12879-018-3087-8&partnerID=40&md5=019455c9120166f917cd6dd9265bc0c6	Factors affecting adherence to antiretroviral therapy among pregnant women in the Eastern Cape, South Africa	2018	BMC Infectious Diseases	Adeniyi, O.V., Ajayi, A.I., Ter Goon, D., Owolabi, E.O., Eboh, A., Lambert, J.	South Africa	English	Background: Context-specific factors influence adherence to antiretroviral therapy (ART) among pregnant women living with HIV. Gaps exist in the understanding of the reasons for the variable outcomes of the prevention of mother-to-child transmission (PMTCT) programme at the health facility level in South Africa. This study examined adherence levels and reasons for non-adherence during pregnancy i…	Investigate adherence levels and reasons for non-adherence to ART during pregnancy within the prevention of vertical transmission program among delivering women in the Eastern Cape Province, South Africa	1709 women living with HIV giving birth	postpartum	This was a mixed-methods study involving 1709 parturient women in the Eastern Cape Province, South Africa. A retrospective analysis of a 2016 electronic mother-baby database of the PMTCT programme was conducted. Semi-structured interviews were conducted with 177 purposively selected women with self-reported low adherence to understand key barriers to adherence. Binary logistic regression was used…	mixed methods	marital status, smoking, alcohol, non-disclosure of status to partner	A high proportion of women (69.0%) reported perfect adherence to treatment. In the logistic regression analysis, after adjusting for confounding factors, marital status, smoking, alcohol use and non-disclosure of HIV status to a family member were identified as independent predictors of non-adherence. The qualitative analysis revealed that medication side effects, being away from home, forgetfuln…	Non-adherence to ART among pregnant women in this region is associated with lifestyle-related behaviors, HIV-related stigma, and medication side effects. To eliminate vertical transmission of HIV, it is essential that healthcare professionals identify these factors at each prenatal visit and offer appropriate support.
33	https://www.scopus.com/inward/record.uri?eid=2-s2.0-85051486927&doi=10.1002%2fjia2.25133&partnerID=40&md5=92501d4a6f7f6889c6e84ea9c51f7bf0	Same-day antiretroviral therapy (ART) initiation in pregnancy is not associated with viral suppression or engagement in care: A cohort study	2018	Journal of the International AIDS Society	Langwenya, N., Phillips, T.K., Brittain, K., Zerbe, A., Abrams, E.J., Myer, L.	South Africa	English	Introduction: Many prevention of mother-to-child HIV transmission programmes across Africa initiate HIV-infected (HIV positive) pregnant women on lifelong antiretroviral therapy (ART) on the first day of antenatal care (“same-day” initiation). However, there are concerns that same-day initiation may limit patient preparation before starting ART and contribute to subsequent non-adherence, disengag…	Examine whether initiating ART on the same day as the first prenatal visit is associated with viral suppression and care engagement during pregnancy	628 women living with HIV	WLWHA	Pregnant women eligible for ART attending their first antenatal care visit at a primary health care facility in Cape Town, South Africa, were enrolled in a prospective cohort study between March 2013 and June 2014. Prior to July 2013, ART eligibility was based on CD4 cell count ≤350 cells/μL (Option A), with a 1- to 2-week delay between first antenatal care visit and ART initiation for patient re…	cohort	postpartum, socioeconomic and clinical situation	Among 628 HIV-positive women (mean age 28 years; mean gestation at ART initiation 21 weeks; 55% newly diagnosed with HIV), 73% started ART on the same day; this proportion was higher in Option B+ than in Option A (85% vs. 20%). Levels of viral suppression (viral load <50 copies/mL) at delivery (74% vs. 82%) and 12 months postpartum (74% vs. 71%) were similar between same-day and delayed initiatio…	These data suggest that the initiation of ART on the same day during pregnancy is not associated with lower levels of care engagement or viral suppression up to 12 months postpartum in this context, providing reassurance for ART programs that implement Option B+.
34	https://www.scopus.com/inward/record.uri?eid=2-s2.0-85142873347&doi=10.37897%2fRJID.2020.3.5&partnerID=40&md5=914fa864b622de8f3a76f6862d5e5bf9	Adherence to antiretroviral therapy among pregnant women infected with HIV-1 in early childhood	2020	Romanian Journal of Infectious Diseases	Marcu, E.-A., Stanescu, M., Berceanu, C., Dumitrescu, F.	Romania	English, Romanian	Objectives. To assess the level of adherence to combined antiretroviral therapy (cART) among pregnant women infected with HIV-1 in early childhood, registered in Craiova Regional Center for Monitoring and Evaluation of HIV / AIDS within „Victor Babes” Clinical Hospital of Infectious Diseases and Pneumoftiziology of Craiova (CRC) and to identify the main factors associated with non-adherence. Mate…	Assess the level of adherence to combination ART among women infected with HIV-1 in childhood, registered at the Craiova Regional HIV/AIDS Monitoring and Evaluation Center within the “Victor Babes” Infectious Diseases and Pneumophthisiology Clinical Hospital, and identify the main factors associated with non-adherence	71 pregnant women living with HIV	pregnancy	A retrospective study was carried out from January 1, 2014 to December 31, 2019, with the analysis of data mentioned in the medical records of HIV-positive pregnant women registered at the CRC. The level of adherence was assessed through an adherence questionnaire: 18-22 points (adherence ≥ 80%) and less than 18 points (non-adherence < 80%).	case-control	sexual transmission infection	The group studied included 71 patients, divided into two batches depending on the route of HIV transmission: group A with 48 pregnant women parenterally infected with HIV in childhood and 23 pregnant women sexually infected with HIV. It was observed that the proportion of non-adherent patients was higher in sexually infected mothers (77.7%) compared to those parenterally infected in childhood (14…	Pregnant women infected with HIV-1 in childhood showed a higher level of adherence to combined antiretroviral therapy (cART) compared to those infected sexually, which was directly correlated with HIV viremia.
35	https://www.scopus.com/inward/record.uri?eid=2-s2.0-85068523689&doi=10.1136%2fsextrans-2018-053854&partnerID=40&md5=72715d58fd1afc9eff9da2c2777b5967	Sustained virological response and drug resistance among female sex workers living with HIV on antiretroviral therapy in Kampala, Uganda: A cross-sectional study	2019	Sexually Transmitted Infections	Namale, G., Kamacooko, O., Bagiire, D., Mayanja, Y., Abaasa, A., Kilembe, W., Price, M., Ssemwanga, D., Lunkuse, S., Nanyonjo, M., Ssenyonga, W., Mayaud, P., Newton, R., Kaleebu, P., Seeley, J.	Uganda	English	Objectives We assessed the prevalence and risk factors associated with virological failure among female sex workers living with HIV on antiretroviral therapy (ART) in Kampala, Uganda. Methods We conducted a cross-sectional study between January 2015 and December 2016 using routinely collected data at a research clinic providing services to women at high risk of STIs including HIV. Plasma samples …	Evaluate the prevalence and risk factors associated with virological failure among sex workers living with HIV and on ART in Kampala, Uganda	584 women living with HIV	WLWHA	A cross-sectional study was conducted between January 2015 and December 2016 using data routinely collected at a research clinic providing services for women at high risk of sexually transmitted infections (STIs), including HIV. Plasma samples were tested for viral load from HIV-positive women aged 18 years or older who had been on ART for at least 6 months and had received treatment adherence co…	cross-sectional	young, low initial CD4 count	Of the 584 women, 432 (74%) with a mean age of 32 years (SD 6.5) were evaluated, and 38 (9%) had virological failure. HIV resistance testing was available for 78% (28/38), of whom 82.1% (23/28) had at least one major drug resistance (MDR) mutation, the most frequent being M184V (70%, 16/23) and K103N (65%, 15/23). In the multivariate analysis, virological failure was associated with the participa…	A relatively low prevalence of virological failure was observed, but a high rate of drug resistance mutations in this high-risk transmission population. Younger age, self-reported non-adherence to ART, and low CD4+ count at ART initiation were associated with a higher risk of virological failure.
36	https://www.scopus.com/inward/record.uri?eid=2-s2.0-85038620755&doi=10.1007%2fs10461-017-2013-1&partnerID=40&md5=fdca050f7f9178115b1be04f3e31176b	Improving AIDS Care After Trauma (ImpACT): Pilot Outcomes of a Coping intervention Among HIV-Infected Women with Sexual Trauma in South Africa	2018	AIDS and Behavior	Sikkema, K.J., Mulawa, M.I., Robertson, C., Watt, M.H., Ciya, N., Stein, D.J., Cherenack, E.M., Choi, K.W., Kombora, M., Joska, J.A.	South Africa	English	Improving AIDS Care after Trauma (ImpACT), a coping intervention for HIV-infected women with sexual abuse histories, was evaluated for feasibility and potential efficacy in a public clinic in Cape Town, South Africa. Sixty-four participants were enrolled prior to starting antiretroviral therapy (ART). After completing baseline assessments, participants were randomly assigned to standard of care (…	Evaluate the feasibility and potential effectiveness of a coping intervention called Improving AIDS Care after Trauma (ImpACT) for women living with HIV and with a history of sexual abuse, at a public clinic in Cape Town, South Africa	64 women living with HIV	WLWHA	Sixty-four participants were enrolled prior to initiating antiretroviral therapy (ART). Following baseline assessment, participants were randomly assigned to standard of care (SoC: three adherence counseling sessions) or ImpACT (SoC plus four individual and three group sessions). Participants underwent assessments at 3 months (after individual sessions) and 6 months after baseline.	intervention study	mental health	In the exploratory analysis of primary outcomes, ImpACT participants, compared to SoC, reported greater reductions in PTSD avoidance and arousal symptoms and greater increases in motivation to adhere to ART at 3 months. Clinically significant decreases in overall PTSD symptoms were also observed at 3 months. These effects continued as trends at the 6-month assessment, in addition to increases in …	The ImpACT intervention, culturally adapted and trauma-focused, conducted by a non-specialized professional in the HIV care setting, proved to be feasible and acceptable. Preliminary findings suggest that ImpACT has the potential to reduce PTSD symptoms and increase motivation for ART adherence, but a more intensive intervention may be necessary to improve and maintain engagement in care for this…
37	https://www.scopus.com/inward/record.uri?eid=2-s2.0-85019102777&doi=10.1371%2fjournal.pone.0176009&partnerID=40&md5=d8ed2b68943dc0eb69aa8e29dd1bde05	Randomized trial of stopping or continuing ART among postpartum women with pre-ART CD4 ≥ 400 cells/mm3	2017	PLoS ONE	Currier, J.S., Britto, P., Hoffman, R.M., Brummel, S., Masheto, G., Joao, E., Santos, B., Aurpibul, L., Losso, M., Pierre, M.F., Weinberg, A., Gnanashanmugam, D., Chakhtoura, N., Klingman, K., Browning, R., Coletti, A., Mofenson, L., Shapiro, D., Pilotto, J., Bullo, M., Ivalo, S., Ogwu, A., Kakhu, T., Asmelash, A., Omoz-Oarhe, A., Hofer, C., MacHado, E., Menezes, J., Sidi, L.C., Pinto, J., Ferrei…	Argentina, Botswana, Brazil, China, Haiti, Peru, Thailand, and United States	English	Background Health benefits of postpartum antiretroviral therapy (ART) for human immunodeficiency virus (HIV) positive women with high CD4+ T-counts have not been assessed in randomized trials. Methods Asymptomatic, HIV-positive, non-breastfeeding women with pre-ART CD4+ T-cell counts ≥ 400 cells/mm3 started on ART during pregnancy were randomized up to 42 days after delivery to continue or discon…	Evaluate the benefits of postpartum ART for HIV-positive women with high CD4+ cell counts (≥400 cells/mm³) who had already initiated ART during pregnancy	1652 asymptomatic postpartum women living with HIV not breastfeeding	postpartum	Asymptomatic, non-breastfeeding HIV-positive women with pre-ART CD4+ counts ≥400 cells/mm3 were randomized within 42 days postpartum to continue or discontinue ART. The preferred ART regimen was lopinavir/ritonavir plus tenofovir/emtricitabine. The sample size was calculated to provide 88% power to detect a 50% reduction in the annualized rate of primary events. Post hoc analyses assessed HIV/AID…	randomized clinical trial	young, postpartum, skin color	1652 women were included from 52 sites in Argentina, Botswana, Brazil, China, Haiti, Peru, Thailand and the USA (01/2010-11/2014). The median age was 28 years, and the main racial categories were African descent (28%), Asian (25%) and White (15%). The median CD4+ count at entry was 696 cells/mm³, with 94% of participants having an HIV-1 viral load <1000 copies/ml. After a mean follow-up of 2.3 ye…	Overall, severe clinical events were rare among young HIV-positive women in the postpartum period with high CD4+ counts. Continuing ART was safe and was associated with a halving of the rate of WHO Stage 2/3 conditions. The rates of virological failure were high, highlighting the urgent need to improve adherence in this population.
38	https://www.scopus.com/inward/record.uri?eid=2-s2.0-84992144619&doi=10.1371%2fjournal.pone.0163079&partnerID=40&md5=67d04d33b96abf3d173a1607a1885f44	Self-reported side effects and adherence to antiretroviral therapy in HIV-infected pregnant women under option B+: A prospective study	2016	PLoS ONE	Phillips, T., Cois, A., Remien, R.H., Mellins, C.A., McIntyre, J.A., Petro, G., Abrams, E.J., Myer, L.	South Africa	English	Background: Antiretroviral therapy (ART) regimens containing efavirenz (EFV) are recommended as part of universal ART for pregnant and breastfeeding women. EFV may have appreciable side effects (SE), and ART adherence in pregnancy is a major concern, but little is known about ART SE and associations with adherence in pregnancy. Methods: We investigated the distribution of patient-reported SE (bas…	Investigate the distribution of side effects reported by patients and the association between side effects and ART adherence in pregnant women using an efavirenz (EFV)-based ART regimen	517 women who started EFV+3TC/FTC+TDF combination during pregnancy	pregnancy	Cohort study. The CEs reported by the patients, categorized according to the Division of AIDS categories, and the association of these CEs with the lack of ART doses were analyzed.	cohort	side effects, treatment regimen	Overall, 97% of women reported experiencing at least one AE after starting ART, with 48% experiencing more than five AEs. The most common side effects were gastrointestinal (81%), central nervous system (85%), systemic (79%) and cutaneous (31%), with considerable overlap between the groups. Around 32% of women reported missing at least one dose of ART. In multivariable models, non-adherence to AR…	The data demonstrate high levels of side effects in pregnant women starting ART with EFV and a strong association between the burden of side effects and adherence to ART. ART regimens with reduced side effect profiles can improve adherence, and as countries expand universal ART to all adult patients, counseling should include preparation for ART side effects.
39	https://www.scopus.com/inward/record.uri?eid=2-s2.0-85058920290&doi=10.11604%2fpamj.2018.30.239.14532&partnerID=40&md5=4c22e524a3d24f0a2150e1ec3e7d62e7	Evaluation of non-adherence to anti-retroviral therapy, the associated factors and infant outcomes among HIV-positive pregnant women: A prospective cohort study in lesotho	2018	Pan African Medical Journal	Kadima, N., Baldeh, T., Thin, K., Thabane, L., Mbuagbaw, L.	Lesotho	English	Introduction: Success in addressing prevention of mother-to-child transmission of HIV depends largely on good adherence to anti-retroviral therapy (ART) by pregnant women. Knowledge of the levels of ART adherence among pregnant women is essential to inform strategies to prevent or reduce HIV transmission rates, particularly in African settings. Aim: the primary objective of this study was to meas…	The main objective of this study was to measure ART adherence among pregnant women living with HIV. Secondary objectives included: i) determining the rate of new infections among children at Mabote Filter Clinic, Maseru, Lesotho, whose mothers were enrolled in the PMTCT program, and ii) identifying factors associated with non-adherence to ART among pregnant women	107 pregnant women living with HIV	pregnancy	This was a prospective cohort study in which HIV-positive pregnant women receiving ART for prevention of mother-to-child transmission (PMTCT) were followed until delivery, and their infants were tested for HIV. Information on sociodemographics, knowledge about PMTCT, and ART adherence (reported adherence in the previous three days and pill counts), including reasons for non-adherence, was collect…	cohort	socioeconomic situation, higher gestational age, side effects	One hundred and seven women were included. The average age was 28.2 years (SD = 5.7). The majority (81.3%) were married and only 9.3% had higher education. Two thirds (63.6%) started ART due to PMTCT. Only 78.5% had adequate knowledge about the importance of PMTCT. The self-reported non-adherence rate in the first three days at the first visit was 7.5%, but reached up to 43.4% using pill counting…	The non-adherence rate was higher when measured by pill count compared to self-reported adherence over the previous three days. However, vertical transmission of HIV was relatively low. The lack of employment and advanced gestational age were predictive factors for non-adherence to ART.
40	https://www.scopus.com/inward/record.uri?eid=2-s2.0-85034102717&doi=10.1007%2fs10461-017-1967-3&partnerID=40&md5=2046739ab576775856e703cd9138cb79	Anti-retroviral status and HIV transmission risk behaviors are associated with age, time since diagnosis, and psychosocial factors among women living with HIV/AIDS enrolling in the WILLOW Intervention at Community-Based Organizations	2018	AIDS and Behavior	Williams, W.O., Griffin, T., Uhl, G.	United States	English	Safe sexual behaviors and anti-retroviral use help prevent HIV transmission. In this cross-sectional study, we assessed correlates of anti-retroviral (ART) status and transmission risk (a constructed variable) among a convenience sample of n = 1041 HIV-positive women (pre-intervention) enrolled in an evidence-based intervention at four CBOs. Multinomial logistic regression models were used. Young…	Analyze factors associated with antiretroviral use and HIV transmission risk (a constructed variable) among a convenience sample of HIV-positive women (pre-intervention) enrolled in an evidence-based intervention at four community-based organizations (CBOs)	1041 women living with HIV	WLWHA	Multinomial logistic regression models were used. Younger women and those diagnosed with HIV in the past 5 years more frequently reported not being prescribed ART.	cross-sectional	young women, fear, unfavorable attitudes and beliefs	Self-reported non-adherence to ART was less frequently reported among older women, those with greater HIV knowledge and those with favorable attitudes and beliefs toward condom use. The highest transmission risk group (condomless sex with HIV-negative/unknown partner and no prescription or non-adherence to ART) was associated with younger age, less favorable attitudes and beliefs toward condom us…	These findings inform HIV prevention efforts among similar populations of HIV-positive women enrolled in interventions in CBOs.
41	https://www.scopus.com/inward/record.uri?eid=2-s2.0-84878456354&doi=10.6061%2fclinics%2f2013%2805%2906&partnerID=40&md5=4732e0f8759beefaf8792be5ecfb8925	Gender differences in non-adherence among Brazilian patients initiating antiretroviral therapy	2013	Clinics	Bonolo, P.F., Ceccato, M.G.B., Rocha, G.M., Acúrcio, F.A., Campos, L.N., Crosland Guimarães, M.D.	Brazil	English	We conducted a study to identify gender differences in factors associated with the first episode of non-adherence in the 12 months following the first antiretroviral prescription. A concurrent prospective study of patients initiating antiretroviral therapy in Brazil was conducted from 2001-2002. The self-reported measurement of adherence was defined as an intake of less than 95% of the prescribed…	This study aimed to identify gender differences in factors associated with the first occurrence of non-adherence within 12 months following the first ART prescription. It was a prospective cohort study of patients starting ART in Brazil between 2001 and 2002	306 people living with HIV	PLWHA	Adherence was measured by self-report and was defined as the intake of less than 95% of prescribed doses. Only the first occurrence of non-adherence was considered for analysis, and data were stratified by gender. The Cox model was used to estimate the risk of non-adherence, and the time to non-adherence was estimated by the Kaplan-Meier method.	cohort	marital status, smoking, alcohol	The results showed that the cumulative incidence of non-adherence was 34.6% (29.7% among men and 43.9% among women; p=0.010). Factors such as marital status (marriage or stable union; p=0.022), alcohol consumption in the month prior to the baseline interview (p=0.046) and current tobacco use (p=0.005) increased the risk of non-adherence among women, while self-reported difficulty with antiretrovi…	The incidence of non-adherence was 1.5 times higher among women than among men. The results reinforce the need to develop interventions that consider gender differences in public reference centers. Moreover, the importance of understanding the barriers to accessing and utilizing health services to achieve and maintain adequate levels of treatment adherence is emphasized.
42	https://www.scopus.com/inward/record.uri?eid=2-s2.0-84908544639&doi=10.7448%2fIAS.17.1.19242&partnerID=40&md5=52028c7e71aba6a827c72f8e41f0a65d	Disengagement of HIV-positive pregnant and postpartum women from antiretroviral therapy services: A cohort study	2014	Journal of the International AIDS Society	Phillips, T., Thebus, E., Bekker, L.-G., Mcintyre, J., Abrams, E.J., Myer, L.	South Africa	English	Introduction: Recent international guidelines call for expanded access to triple-drug antiretroviral therapy (ART) in HIV-positive women during pregnancy and postpartum. However, high levels of non-adherence and/or disengagement from care may attenuate the benefits of ART for HIV transmission and maternal health. We examined the frequency and predictors of disengagement from care among women init…	This study investigated the frequency and predictors of disengagement from care among women initiating ART during pregnancy in Cape Town, South Africa	358 pregnant women living with HIV	pregnancy	Used routine medical records to follow pregnant women who initiated ART in the context of prevention of mother-to-child transmission of HIV services in Cape Town, South Africa. Outcomes assessed up to six months postpartum were: (1) disengagement (failure to attend a scheduled appointment within 56 days) and (2) missed appointments (return to care between 14 and 56 days after a scheduled appointm…	cohort	postpartum, higher gestational age, initial CD4 count, recent diagnosis	A total of 358 women (median age 28 years; median gestational age 26 weeks) initiated ART during pregnancy. By six months postpartum, 24% of women (n = 86) had missed at least one appointment and 32% (n = 115) had disengaged from care; overall, 49% of women had missed an appointment or disengaged from care by six months postpartum. Disengagement was more than twice as frequent in the postpartum c…	The results demonstrate that missed visits and disengagement from care occur frequently, especially in the postpartum period, among HIV-positive women starting ART during pregnancy. Women recently diagnosed with HIV may be particularly vulnerable, and there is an urgent need for interventions to promote retention in care in general, as well as targeted interventions for women newly diagnosed duri…
43	https://www.scopus.com/inward/record.uri?eid=2-s2.0-84935828344&doi=10.2174%2f1874613601509010045&partnerID=40&md5=62b6a668f511acea11807d0d777a48e7	Factors supporting and inhibiting adherence to HIV medication regimen in women: a qualitative analysis of patient interviews	2015	Open AIDS Journal	Fagbami, O., Oluwasanjo, A., Fitzpatrick, C., Fairchild, R., Shin, A., Donato, A.	United States	English	Adherence to antiretroviral therapy reduces morbidity and mortality; however rates of non-adherence are variable among women for unclear reasons. This study was a single-center qualitative analysis of interviews with 18 female HIV-positive non-adherent patients (defined by virologic failure) to explore psychosocial factors impacting adherence. Factors identified were categorized as promoting, inh…	Explore psychosocial factors that impact adherence	18 HIV-positive non-adherent women (defined by virological failure)	WLWHA	This study was a single-center qualitative analysis conducted through interviews, aiming to explore the psychosocial factors that impact adherence. The factors identified were categorized as promoting, inhibiting, or having no effect on adherence. Three main themes were identified: social factors, disease-related factors, and other social pressures.	qualitative	programmatic, support network, mental health, side effect	Support from health systems, family support and adherence for children were the factors most frequently identified as promoting adherence, while psychiatric comorbidities, lack of support from health systems and side effects were identified as the main inhibitors of adherence. Although stigma was frequently mentioned, it was not seen as a barrier to adherence.	Improving the relationship between patients and their care providers, as well as with their community support systems, are critical approaches to improving adherence. Interventions to promote adherence are important directions for future research.
44	https://www.scopus.com/inward/record.uri?eid=2-s2.0-84886979340&doi=10.1007%2fs10461-013-0656-0&partnerID=40&md5=435374d38067f6888bf297e43905ace3	The association between poor antiretroviral adherence and unsafe sex: differences by gender and sexual orientation and implications for scale-up of treatment as prevention	2014	AIDS and Behavior	Remien, R.H., Dolezal, C., Wagner, G.J., Goggin, K., Wilson, I.B., Gross, R., Rosen, M.I., Shen, J., Simoni, J.M., Golin, C.E., Arnsten, J.H., Bangsberg, D.R., Liu, H.	United States	English	Non-adherence to safer sex and non-adherence to ART can each have adverse health consequences for HIV-infected individuals and their sex partners, but little is known about the association of these behaviors with each other. This “dual risk” has potential negative public health consequences since non-adherence can lead to the development of resistant virus that can then be transmitted to sex part…	Analyze the association between frequency of unprotected sex and ART adherence	459 people living with HIV	PLWHA	In the Multi-site Adherence Collaboration in HIV study, we examined the association between frequency of unprotected sex (assessed by self-report) and ART adherence (assessed by the Medication Event Monitoring System, Aardex) at baseline among sexually active participants who reported sexual risk behaviors. The bivariate association between sexual risk behaviors and ART adherence was assessed by …	cross-sectional	risk behavior	Among sexually active participants, more unprotected anal/vaginal sex was weakly and negatively associated with poorer ART adherence (r = −0.12, p = 0.01 for the overall sample). Subsequent analysis showed that this association was driven by heterosexual men in the sample (r = −0.29, p < 0.001) and was significant only for this group, and not for gay/bisexual men or women (heterosexual and homose…	It is necessary to identify procedures to track these risk behaviors and develop interventions, tailored to specific populations and identified risk factors, that can be integrated into routine clinical care for people living with HIV. This will become increasingly important in the context of the growing access to treatment globally, including new recommendations for the initiation of ART earlier…
45	https://www.scopus.com/inward/record.uri?eid=2-s2.0-58149083834&doi=10.1007%2fs10461-008-9444-7&partnerID=40&md5=1fba4f030547272151dfed6e7bd0522f	Self-perception of body fat changes and HAART adherence in the women's interagency HIV study	2009	AIDS and Behavior	Plankey, M., Bacchetti, P., Jin, C., Grimes, B., Hyman, C., Cohen, M., Howard, A.A., Tien, P.C.	United States	English	To determine the association of self-perceived fat gain or fat loss in central and peripheral body sites with adherence to highly active antiretroviral therapy (HAART) in HIV-seropositive women. 1,671 women from the Women's Interagency HIV Study who reported HAART use between April 1999 and March 2006 were studied. Adherence was defined as report of taking HAART ≥ 95% of the time during the prior…	This study aimed to determine the association between perceived gain or loss of fat in central and peripheral body sites and adherence to highly active antiretroviral therapy (HAART) in HIV-positive women	1671 women living with HIV	WLWHA	Studied 1,671 women from the Women's Interagency HIV Study who reported using HAART between April 1999 and March 2006. Adherence was defined as taking HAART ≥95% of the time during the previous 6 months. Perceived fat gain or loss was assessed in different body areas: central fat gain was defined as an increase in fat in the chest, abdomen, or upper back, and central fat loss as a decrease in the…	cohort	young, skin color, injection drug use, clinical, alcohol, body perception	Factors such as younger age, being African American (compared to non-Hispanic white women), history of intravenous drug use (IDU), elevated HIV RNA levels at the previous visit, and alcohol consumption were significant predictors of nonadherence to HAART (P < .05). After multivariate adjustment, perception of central fat gain was associated with a 1.5-fold increased odds of nonadherence to HAART …	Women who perceive fat gain, especially in the abdomen, are at risk of decreasing their adherence to HAART, despite recent evidence suggesting that HIV and certain antiretroviral medications are more frequently associated with fat loss than fat gain.
46	https://www.scopus.com/inward/record.uri?eid=2-s2.0-81355127432&doi=10.1007%2fs11904-011-0098-0&partnerID=40&md5=c51ac7beec41f7e4731927f3022772cf	Women and vulnerability to HAART non-adherence: a literature review of treatment adherence by gender from 2000 to 2011	2011	Current HIV/AIDS Reports	Puskas, C.M., Forrest, J.I., Parashar, S., Salters, K.A., Cescon, A.M., Kaida, A., Miller, C.L., Bangsberg, D.R., Hogg, R.S.	United States	English	A literature review of original research articles on adherence to antiretroviral therapy (ART) in developed countries, covering January 2000 to June 2011, was conducted to determine if gender differences exist in the prevalence of nonadherence to ART. Of the 1,255 articles reviewed, only 189 included data on the proportion of the study population that was adherent and only 57 (30.2%) of these rep…	Identify whether there are gender differences in the prevalence of ART non-adherence	People living with HIV	PLWHA	This literature review analyzed original research articles on adherence to antiretroviral therapy (ART) in developed countries, covering the period January 2000 to June 2011.	systematic review	woman	Of the 1255 articles reviewed, 189 included data on the proportion of the study population that was adherent, and only 57 (30.2%) of these articles reported proportional adherence values ​​by gender. Although comparison between articles was challenging due to different reporting strategies, women generally had worse adherence than men. Thirty of the 44 articles (68.2%) that reported comparative d…	These results suggest that, in multiple studies from developed countries, the female gender often predicts lower adherence. The unique circumstances of HIV-positive women require specialized care to increase adherence to ART.
47	https://www.scopus.com/inward/record.uri?eid=2-s2.0-34548609777&doi=10.1080%2f09540120701335253&partnerID=40&md5=b4c3d575347c03a0f87be4e7936c90d3	Antiretroviral therapy in the lives of women of colour with HIV	2007	AIDS Care - Psychological and Socio-Medical Aspects of AIDS/HIV	Locher, A.W., Pargament, K., Duggan, J.	United States	English	Non-adherence to antiretroviral medication is associated with adverse patient outcomes. Considerable research and clinical work has focused on issues surrounding patient compliance to prescribed regimens. Few studies have explored the essence of antiretroviral medications in the lives of women of colour with HIV. A qualitative study of HIV-infected women of colour was undertaken in response to th…	Analyze adherence among Black women living with HIV	7 Black women living with HIV	Black WLWHA	A qualitative study was conducted with HIV-positive women of color, asking the question, "What role do antiretroviral medications play in your life?" Tape-recorded interviews were conducted by graduate psychology students and commercially transcribed. Transcripts were analyzed using Spiegelberg's process of categories, clusters, and themes by four different raters.	qualitative	attitudes and beliefs	The analysis revealed three main themes: trust/mistrust, approach/avoidance motivation, and ongoing attachment. These themes indicate key aspects of these women's experience with antiretroviral drugs.	Strategies aimed at increasing medication adherence may need to consider these basic themes to be successful.
48	https://www.scopus.com/inward/record.uri?eid=2-s2.0-0036110021&doi=10.1080%2f09540120220104712&partnerID=40&md5=2b9822b7d65a2025b6b4647c1d30a8ca	Adherence discourse among African-American women taking HAART	2002	AIDS Care - Psychological and Socio-Medical Aspects of AIDS/HIV	Sankar, A.; Luborsky, M.; Schuman, P.; Roberts, G.	United States	English	Low adherence is the single most important challenge to controlling HIV through the use of high acting anti-retrovirals (HAART). Non-adherence poses an immediate threat to individuals who develop resistant forms of the virus as well as a public health threat if those individuals pass on treatment-resistant forms of the virus. To understand the concerns and perceptions that promote or deter adhere…	Analyze concerns and perceptions that encourage or discourage adherence to antiretroviral medication among HIV-positive African American women	15 women living with HIV	WLWHA	Conducted in-depth interviews with 15 African American women using HAART. We focused on analyzing the discourse and narratives that women used when talking about their adherence practices. Discourse analysis was used to identify and explore the sources of influence that these women mentioned when describing their adherence practices.	qualitative	social determinants, skin color	Approximately one-third of the sample classified themselves in each of three self-reported adherence categories: always adherent, usually adherent, and partially adherent. Among women classified as "always adherent," 80% of the sources of influence cited supported adherence, whereas only 48% and 47% of the sources cited by women in the "usually adherent" and "partially adherent" categories suppor…	It is recommended to conduct a study focused on women in the "always adherent" category.
49	https://www.scopus.com/inward/record.uri?eid=2-s2.0-0036843409&doi=10.1080%2f1354850021000015267&partnerID=40&md5=212fa3a1bfec5fcd17bc26bb6c30344d	Mental health, substance use and disclosure are significantly associated with the medical treatment adherence of HIV-infected mothers	2002	Psychology, Health and Medicine	Mellins, C.A., Havens, J.F., McCaskill, E.O., Leu, C.S., Brudney, K., Chesney, M.A.	United States	English	This study examines the association between mental health, substance abuse and family factors and medical treatment adherence in 128 HIV-infected ethnic minority mothers. Data were collected by structured individual interviews for a longitudinal study on psychosocial factors influencing HIV medical treatment adherence. Medical chart data were collected on CD4 cell counts and HIV RNA viral load. R…	Analyze the association between mental health factors, substance abuse, and family factors with medical treatment adherence in HIV-positive mothers from ethnic minorities	128 HIV-positive mothers from ethnic minorities	WLWHA mothers from ethnic minorities	Data were collected through structured individual interviews for a longitudinal study of psychosocial factors influencing adherence to HIV medical treatment. Data on CD4 cell counts and HIV viral load were also collected from medical records.	cohort	mental health, substance use, skin color, socioeconomic situation, stigma	The majority of participants were African American (58%) and Latina (35%) women, with 70% being single mothers living below the poverty line. Nearly 50% of women met screening criteria for a current psychiatric disorder, and 25% for a substance abuse disorder. Two-thirds of women were taking antiretroviral medications, and 20% reported missing treatment in the previous two days. The presence of p…	The results indicate the need for integrated mental health, substance abuse, and medical care for HIV-positive women.
50	https://www.scopus.com/inward/record.uri?eid=2-s2.0-4944257671&doi=10.1080%2f09540120412331290158&partnerID=40&md5=2481dd57742b64dee35c1c20d743a93b	Medication adherence for HIV positive women caring for children: In their own words	2004	AIDS Care - Psychological and Socio-Medical Aspects of AIDS/HIV	Wood, S.A., Tobias, C., McCree, J.	United States	English	Few studies have directly focused on adherence to highly active antiretroviral medication (HAART) in HIV positive women caring for children. These women may have unique barriers and facilitators to taking medication, and a deeper understanding of their adherence patterns could enhance intervention strategies. A total of 36 HIV positive women who care for children less than 18 years of age were in…	Analyze adherence in women caring for children	36 HIV-positive women with children under 18	WLWHA mothers	In this study, women were interviewed about their patterns and decisions regarding HAART use. The group consisted of 19 Latinas, 10 European-Americans, 5 African-Americans, and 2 Cape Verdeans. The mean time since HIV diagnosis among participants was 11.15 years.	qualitative	interpersonal relationship, attitudes and beliefs	Adherence patterns changed throughout participants’ HIV journeys. Women often discussed medication adherence within the context of events and relationships that positively or negatively affected their adherence. The following themes emerged: (1) changing adherence patterns; (2) reasons for adherence; (3) reasons for nonadherence; (4) the relationship between stress level and medication adherence;…	The results suggest that healthcare professionals need to be aware of the changing nature of adherence and its relationship with the psychosocial functioning of patients.
51	https://www.scopus.com/inward/record.uri?eid=2-s2.0-0036036763&doi=10.1300%2fJ013v36n01_07&partnerID=40&md5=f207a4ccc1d3868e22838abec7dc0e29	Factors associated with antiretroviral adherence among HIV-infected women with children	2002	Women and Health	Murphy, D.A., Greenwell, L., Hoffman, D.	United States	English	HIV symptomatic or AIDS diagnosed women who had a young well child were recruited for a study investigating their adherence to antiretrovirals (N = 46). Very poor rates of adherence were found, ranging from 43% (pill count assessment) to 56% (self-report of 3-day adherence to dose). Several factors were associated with nonadherence, including alcohol use, perceived stress, having a partner and ag…	Investigate factors associated with adherence	46 symptomatic women living with HIV or with AIDS diagnosis, with healthy young children	symptomatic WLWHA or with AIDS	Qualitative study	qualitative	alcohol use, mental health, attitudes and beliefs	Very low adherence rates were found, ranging from 43% (assessed by pill count) to 56% (self-reported adherence in the past 3 days). Several factors were associated with nonadherence, including alcohol use, perceived stress, having a partner, younger age of the child, low self-efficacy for adherence to treatment, and negative expectations regarding the benefits of adherence to the treatment regime…	Interventions to help these women improve adherence are urgently needed.
52	https://www.scopus.com/inward/record.uri?eid=2-s2.0-51349116558&doi=10.1080%2f09540120701767208&partnerID=40&md5=f498a39c052c28f82b74414f98884ca9	Adherence to antiretroviral treatment among pregnant and postpartum HIV-infected women	2008	AIDS Care - Psychological and Socio-Medical Aspects of AIDS/HIV	Mellins, C.A., Chu, C., Malee, K., Allison, S., Smith, R., Harris, L., Higgins, A., Zorrilla, C., Landesman, S., Serchuck, L., Larussa, P.	United States	English	Among women with HIV infection, pregnancy is a time when maintenance of maternal health and reduction of vertical HIV transmission are primary concerns. Few studies have examined adherence to Antiretroviral Treatment (ART) during pregnancy and in the postpartum period when the demands of childcare may significantly interfere with women's self-care behaviors. This study examined ART use and adhere…	Investigated ART use and adherence among pregnant and postpartum women infected with HIV participating in the Women and Infants Transmission Study (WITS-IV) in the United States	399 pregnant and postpartum women living with HIV	pregnancy and postpartum	Adherence was assessed through self-report interviews during the third trimester of pregnancy and six months postpartum. During the third trimester, 77% of women completed the adherence measure, and 61% reported full adherence.	cohort	clinical, mental health, alcohol, postpartum	Factors associated with nonadherence included advanced disease status, higher viral load, more health-related symptoms, and alcohol and tobacco use. At six months postpartum, 55% completed the measure, and 44% reported full adherence. Factors associated with nonadherence in the postpartum period included ethnicity, more health symptoms, and clinical study site. Multivariate analyses showed that h…	The results suggest that medication adherence is more likely during pregnancy than in the postpartum period, possibly due to the motivation to reduce vertical transmission and the intensive monitoring during gestation. More investigations are needed to clarify the factors that influence women's decision-making process regarding adherence to ART.
53	https://www.scopus.com/inward/record.uri?eid=2-s2.0-0033867624&doi=10.1080%2f09540120050123774&partnerID=40&md5=919fe6208f06c9eca87a75848f2c39f9	Barriers to antiretroviral medication adherence in HIV-infected women	2000	AIDS Care - Psychological and Socio-Medical Aspects of AIDS/HIV	Johnston Roberts, K.; Mann, T.	United States	English	Little is known about the barriers which women living with HIV/AIDS encounter that impede their adherence to antiretroviral medication regimens. Yet in order to design effective interventions to improve women's adherence, it is first imperative to identify the factors that contribute to their non-adherence. The purpose of this study was to explore, from HIV-infected women's own perspectives, the …	This study investigated the barriers faced by women living with HIV/AIDS that hinder their adherence to antiretroviral medication regimens. The objective was to identify, from the women's perspective, the factors that contribute to non-adherence	20 women living with HIV	WLWHA	Twenty HIV-positive women were asked to keep a personal diary for one month, in which they wrote about their experiences of taking antiretroviral medications. Open coding was performed to identify main ideas and themes in the diaries.	qualitative	treatment regimen, side effects, interpersonal relationship, attitudes and beliefs, body perception	Results showed that women faced six main barriers to adherence, related to: (1) medication regimens, (2) side effects, (3) social relationships, (4) beliefs about medication, (5) daily schedules, and (6) body weight.	The study suggests that interventions targeting the specific barriers faced by women are necessary to improve adherence to antiretroviral treatment.
54	https://www.abstractserver.com/eacsabstractarchive/	Impact of non-disclosure of HIV status and degree of social support on non-adherence to medications and visits in HIV positive pregnant women	2005	Proceedings of the 10th European Aids Conference	Schiopescu, I., Morris, A., Madru, N., Theroux, E.	United States	English	Objectives: To estimate the proportion of patients experiencing virological failure (VF) and developing drug resistance on a dolutegravir (DTG)-based maintenance therapy.br / Methods: We searched Medline, Embase, Cochrane central and Web of science, as well as abstracts of major HIV conferences for studies assessing the proportion of individuals developing VF on DTG-based maintenance therapy. Stu…	Estimate the proportion of patients experiencing virological failure and developing drug resistance on a dolutegravir (DTG)-based maintenance therapy	People living with HIV	PLWHA	Medline, Embase, Cochrane Central, and Web of Science databases, as well as abstracts from major HIV conferences, were searched to identify studies assessing the proportion of individuals with virological failure on DTG maintenance therapy. Studies with at least 5 HIV-positive individuals with undetectable viral load on potent antiretroviral therapy (ART) who switched to a DTG-based therapy, eith…	systematic review	treatment regimen	Of 1526 studies considered, 12 met the inclusion criteria, including 2 randomized controlled trials, 2 single-arm trials, and 8 observational studies. Six studies with 212 patients evaluated switching to DTG monotherapy and six with 835 participants evaluated switching to DTG dual therapy. Five studies allowed inclusion of patients with prior virologic failure. The median age of participants was …	Although maintenance monotherapy with DTG presents a significant risk of virological failure, dual therapy with DTG is a promising simplification strategy for individuals with stable HIV suppression under ART. Large-scale clinical trials are underway to definitively position dual therapies including DTG in the formulary.
55	10.1186/1472-6874-14-77	Using verbal and social autopsies to explore health-seeking behaviour among HIV-positive women in Kenya: a retrospective study	2014	BMC Womens Health	Njuki, Rebecca, Kimani, James, Obare, Francis, Warren, Charlotte	Kenya	English	Background There is limited understanding of the factors that influence decisions to seek HIV care and treatment services in community settings. The aim of this study was to explore the socio-cultural and health system factors affecting health-seeking behaviour among deceased women in Kenya who were living with HIV at the time of death. Methods Out of a total of 796 deaths for which a caregiver w…	The objective of this study was to explore sociocultural and health system factors affecting care-seeking behavior among deceased women in Kenya who were living with HIV at the time of death	796 HIV-positive deceased women	WLWHA	From a total of 796 deaths for which a caregiver was available to provide information, retrospective data were extracted from verbal and social autopsies administered to caregivers of 218 women who died of AIDS-related illness, aged 15 to 49 years. Information was collected on key elements of the care-seeking process from the onset of severe illness episodes and analyzed using qualitative and qua…	cross-sectional	socioeconomic situation, attitudes and beliefs, programmatic, support network, stigma	Results from the quantitative data showed that poor women were less likely to access formal health services (OR = 0.2; p < 0.001) compared to non-poor women. Qualitative data showed that socioeconomic status, inadequate knowledge and understanding of AIDS-related diseases, distance to health facilities and transportation costs, medical pluralism, stigma, low perception of HIV risk, lack of family…	The findings highlight important issues that have implications for addressing the challenges faced by women living with HIV, including non-adherence to treatment regimens and late HIV diagnosis. The provision of transportation subsidies as part of the national social security strategy can help address the financial constraints associated with transportation costs among poor women living with HIV.
56	10.1016/j.socscimed.2016.09.013	Mechanisms linking intimate partner violence and prevention of mother-to-child transmission of HIV: A qualitative study in South Africa	2016	Social Science and Medicine	Hatcher, A. M., Stockl, H., Christofides, N., Woollett, N., Pallitto, C. C., Garcia-Moreno, C., Turan, J. M.	South Africa	English, French	Prevention of mother-to-child transmission (PMTCT) can virtually eliminate HIV infection among infants, yet up to one-third of women miss PMTCT steps. Little is known about how partner dynamics such as intimate partner violence (IPV) influence pregnant and postpartum women's adherence to PMTCT. We conducted 32 qualitative interviews with HIV-positive pregnant and postpartum women in Johannesburg …	Analyze the dynamics of sexual partnership, such as intimate partner violence and adherence among pregnant and postpartum women	32 pregnant and postpartum women living with HIV	pregnancy and postpartum	We conducted 32 qualitative interviews with HIV-positive pregnant and postpartum women in Johannesburg who had experienced IPV. Trained researchers conducted in-depth interviews between May 2014 and November 2015 using narrative and social constructionist approaches. Interviews were transcribed verbatim and analyzed thematically and inductively using Dedoose qualitative software.	qualitative	non-disclosure of status, intimate partner violence, mental health	Twenty-six women had experienced recent IPV, and one-third of them had inadequate PMTCT adherence. Women’s experiences with intimate partner violence influenced their PMTCT behaviors through four pathways. First, fear of disclosure of HIV status to their partners led some women to conceal their status to avoid a violent response. Despite this strategic non-disclosure, several maintained good adhe…	Addressing HPV in prenatal care can support the health of women and babies and can increase the coverage of PMTCT.
57	10.1007/s10461-016-1545-0	The role of ARV associated adverse drug reactions in influencing adherence among HIV-infected individuals: a systematic review and qualitative meta-synthesis	2017	AIDS and Behavior	Li, Haochu, Marley, Gifty, Ma, Wei, Wei, Chongyi, Lackey, Mellanye, Ma, Qingyan, Renaud, Francois, Vitoria, Marco, Beanland, Rachel, Doherty, Meg, Tucker, Joseph D.	United States	English, Portuguese	Poor adherence remains a major barrier to achieving the clinical and public health benefits of antiretroviral drugs (ARVs). A systematic review and qualitative meta-synthesis was conduct to evaluate how ARV adverse drug reactions may influence ARV adherence. Thirty-nine articles were identified, and 33 reported that ARV adverse drug reactions decreased adherence and six studies found no influence…	Analyze how adverse drug reactions can influence adherence	PLWHA (People Living With HIV/AIDS)	PLWHA	A systematic review and qualitative meta-synthesis were conducted to assess how adverse reactions to ARVs may influence treatment adherence.	systematic review and meta-analysis	side effects, treatment regimen	Thirty-nine articles were identified, of which 33 reported that adverse reactions to ARVs decreased adherence, while six studies found no influence. Visibly noticeable adverse reactions and psychological reactions were reported as more likely to cause non-adherence compared with other adverse reactions. Six studies reported a variety of adverse reactions associated with **EFV** (Efavirenz)-contai…	Informing HIV-positive individuals about the adverse reactions of ARVs before starting treatment, offering counseling on coping mechanisms, and demonstrating the effectiveness of ARVs on well-being can improve treatment adherence.
58	10.1080/13691058.2018.1426785	Men's hopes, fears and challenges in engagement in perinatal health and the prevention of mother-to-child transmission of HIV in rural Kenya	2018	Culture Health and Sexuality	Musoke, Pamela, Hatcher, Abigail, Rogers, Anna Joy, Achiro, Lillian, Bukusi, Elizabeth, Darbes, Lynae, Kwena, Zachary, Oyaro, Patrick, Weke, Elly, Turan, Janet M.	Kenya	Portuguese	Male involvement in antenatal care has been shown to improve health outcomes for women and infants. However, little is known about how best to encourage male partners to support essential perinatal health activities. We explored men’s perceptions of facilitators and barriers to involvement in antenatal care and HIV prevention including fears, hopes and challenges. Forty in-depth interviews were c…	Investigate men’s perceptions of facilitators and barriers to their involvement in prenatal care and HIV prevention, including fears, hopes, and challenges	40 male partners of HIV-positive and HIV-negative pregnant women	pregnancy	Forty in-depth interviews were conducted with male partners of HIV-positive and HIV-negative pregnant women in southwestern Kenya.	qualitative	lack of male engagement	Most men believed that engaging in pregnancy health activities was beneficial for maintaining healthy families. However, thematic analysis revealed several barriers that hindered such participation. Problematic dynamics in the couple’s relationship appeared to negatively influence men’s engagement. Some men expressed concern that clinic staff might force them to take an HIV test and disclose thei…	The findings suggest that improving male engagement in essential maternal and child health activities will require addressing structural and interpersonal barriers.
59	http://www.scielo.br/scielo.php?script=sci_arttext&pid=S0034-89102023000100213&lang=pt	Marker events associated with adherence to HIV/AIDS treatment in a cohort study	2023	Revista de Saúde Pública	Martins, Rafael Steffens; Knauth, Daniela Riva; Vigo, Alvaro; Fisch, Patrícia	Brazil	Portuguese	To analyze how clinical and social events may impact adherence to antiretroviral treatment for HIV. This is a historical cohort study with 528 patients who underwent treatment for HIV in a specialized care service in Alvorada, RS. A total of 3429 queries executed between the years 2004 and 2017 were analyzed. For each visit, data on treatment characteristics and the patients’ clinical picture wer…	Analyze how clinical and social events can impact adherence to HIV antiretroviral treatment	528 people living with HIV	PLWHA	This is a historical cohort study of 528 patients who underwent HIV treatment at a specialized service in Alvorada, RS. A total of 3,429 consultations carried out between 2004 and 2017 were analyzed. For each consultation, data on treatment characteristics and patients' clinical condition were collected. Adherence, measured by patient self-report, was the outcome of the study. The logistic regres…	cohort	low education, alcohol, other drugs	Among the patients analyzed, 67.8% had up to 8 years of schooling and 24.8% had a history of crack and/or cocaine use. Among men, being asymptomatic [odds ratio (OR) = 1.43; 95%CI 1.05-1.93], having more than 8 years of schooling (OR = 2.32; 95%CI 1.27-4.23) and never having used crack (OR = 2.35; 95%CI 1.20-4.57) were associated with adherence. For women, being over 24 years old (OR = 1.82; 95%C…	In addition to defined sociodemographic characteristics, specific events that may occur throughout the trajectory of patients undergoing prolonged treatments, such as starting a new pregnancy or being asymptomatic, can impact the chances of treatment adherence.
60	http://www.scielo.br/scielo.php?script=sci_arttext&pid=S0104-026X2019000300607&lang=pt	“Machamba não é trabalho!”: HIV/SIDA e produção agrícola no centro de Moçambique	2019	Revista Estudos Feministas	Braga, C. T.	Mozambique	Portuguese	The objective of this article is to explore how HIV/AIDS care and treatment policies and the attitudes of some healthcare professionals affect the likelihood that patients, particularly women, will meet the requirements of antiretroviral therapy and continue treatment in Mozambique (Manica and Maputo). I focus on the inequality in terms of the invisibility of family farming and the diversificatio…	The objective of this article is to explore how HIV/AIDS care and treatment policies and the attitudes of some healthcare professionals affect the ability of patients, particularly women, to comply with ART requirements and continue treatment in Mozambique (Manica and Maputo)	65 key informants and 150 people living with HIV	PLWHA	This article is based on two years of ethnographic fieldwork in central Mozambique from 2007 to 2009, followed by short visits each year from 2012 to 2018. Fieldwork was conducted primarily in Manica province in central Mozambique, but also in Maputo, the capital. The core of the research was clinical ethnography conducted in eight health facilities in Manica province. I interviewed 65 key inform…	ethnography	programmatic, socioeconomic situation	Health services do not take into account the flexibility required by patients' combination of different livelihoods; b) the invisibility and devaluation of small-scale agriculture reduces women's chances of complying with treatment requirements, with consequences for adherence to treatment and, consequently, with serious consequences for their health and the prolongation of their lives.	The fact that women are also the main caregivers, particularly in health, within the family context, has implications for the well-being of seropositive women, in terms of the workload that needs to be investigated in depth. These circumstances reduce the chances of women living with HIV/AIDS accessing ART and hinder their adherence to treatment, with serious implications for their health. The in…
61	http://tede2.unicap.br:8080/handle/tede/1617	A experiência do envelhecimento de mulheres em tratamento antirretroviral para HIV-AIDS	2022	Gray literature	Argolo Júnior, C.	Brazil	Portuguese	This thesis had the general objective of systematically understanding, based on the Bioecological Theory of Human Development, the experience of elderly women undergoing antiretroviral therapy (ART) for HIV/AIDS. And as specific objectives, it proposed to: describe the biosociodemographic data of the elderly participants; identify the reactions to the HIV/AIDS diagnosis by the seropositive elderl…	This thesis aimed to understand, through the lens of the Bioecological Theory of Human Development, the experience of elderly women in HIV/AIDS antiretroviral therapy (ART). Specific objectives included: describing biosociodemographic data of elderly participants; identifying the reactions to the HIV/AIDS diagnosis by elderly women and their families from the women’s perspective; investigating th…	10 elderly women, aged 60 to 69, HIV-positive and on antiretroviral treatment for HIV/AIDS	older WLWHA	This is an observational, cross-sectional, descriptive and qualitative study. Two instruments were used to collect data: a bio-sociodemographic questionnaire and an interview script, conducted in a semi-structured manner, containing questions related to the objectives of the study. Thematic content analysis was used to analyze the results, in three stages: 1) pre-analysis; 2) selection of documen…	cross-sectional	fear, denial, interpersonal relationships, support network, stigma, socioeconomic situation	The results indicated fear of death as the main reaction to the HIV/AIDS diagnosis, followed overwhelmingly by the mechanism of denial of the disease. Regarding the reaction of family members, especially children, sadness, surprise and hatred towards the father were the feelings most evident in the research due to the transmission of the virus to the mother. As for the support received, in additi…	In conclusion, this research provided an understanding of the true reality of aging for women with HIV/AIDS on ART, many of whom are legally poor, invisible to the eyes of the public authorities, living on the margins of society, with little information about their sexuality and total ignorance about the ways of transmission of sexually transmitted infections, making them vulnerable to them. Give…
62	https://www.teses.usp.br/teses/disponiveis/5/5137/tde-03052023-155100/	Maternidade de mulheres vivendo com HIV e sua relação com o tratamento antirretroviral: estudo de revisão sistemática	2023	Gray literature	Batitucci, C. P.	Brazil	Portuguese	Introduction: HIV is the virus that causes AIDS, Acquired Immunodeficiency Syndrome, a disease identified in the 1980s. The numerous technical and scientific advances in the health sector have allowed the prognosis for those infected with the virus to change from rapid and inevitable illness to a life expectancy similar to that of people living without the virus. Part of these advancements are th…	Investigate motherhood among women living with HIV on ART, with specific objectives: 1. Explore aspects of vertical transmission prevention during pregnancy, childbirth, and postpartum from the perspective of women living with HIV; 2. Investigate acceptability, adherence, retention, and decisions related to ART among pregnant and postpartum women living with HIV, comparing strategies used by thes…	Pregnant women living with HIV	pregnancy	To investigate the literature, systematize knowledge and produce new interpretations about the phenomenon, based on a Mixed Systematic Review. The search for descriptors in the Pubmed, Embase, Lilacs, CINAHL, Web of Science and Scopus databases identified 1429 articles, which after thorough selection generated 14 articles included for analysis. The eligibility criteria were: 1. Have a population …	systematic review	postpartum, individual, social, programmatic factors, side effects, attitudes and beliefs	The main methodologies used for data collection were in-depth interviews and focus group discussions. Geographical aspects were evident, both related to the territory where the participants were located and the researchers and institutions supporting the research. Most of the articles investigated regions of the African continent that had a shortage of health resources and high HIV prevalence rat…	Among the individual, social, and care-related factors raised for adherence, attention is drawn to reports of adverse side effects, perceptions of the medication's health benefits, breastfeeding, fasting, and food insecurity, stigma, family and partner support, and the provision of specific counseling on adherence to antiretrovirals.
63	http://tede.ucpel.edu.br:8080/jspui/handle/jspui/824	HIV na gestação: adesão às recomendações na prevenção da transmissão vertical de uma maternidade de hospital universitário no sul do Brasil	2019	Gray literature	Coan. V. K.	Brazil	English	This dissertation aims to evaluate whether the prophylactic measures recommended by the Brazilian Ministry of Health in 2017 for the prevention of vertical transmission of HIV were adopted in the care process provided to pregnant women and newborns attended at a teaching hospital in the municipality of Pelotas-RS, Brazil, in the years 2017 and 2018. A cross-sectional descriptive study was conduct…	This dissertation aims to evaluate whether the prophylactic measures recommended by the Brazilian Ministry of Health in 2017 for preventing vertical transmission of HIV were adopted in the care provided to pregnant women and newborns treated at a teaching hospital in Pelotas-RS, Brazil, in 2017 and 2018	73 pregnant women living with HIV	pregnancy	A descriptive cross-sectional study was conducted, in which 73 medical records related to all HIV-positive pregnant women who gave birth in the hospital's maternity ward were analyzed. The adoption of six prophylactic measures recommended by the Brazilian Ministry of Health for preventing vertical transmission of HIV was verified, including: number of prenatal consultations; use of antiretroviral…	cross-sectional	postpartum	The average age of the pregnant women studied was 26 years and the average number of prenatal consultations was 7.7. Most of them (95.9%) used antiretrovirals during pregnancy. In the medical records that had information about the results of prenatal exams, 39.7% underwent only a viral load test and 35.6% a CD4+ T lymphocyte test; of the 53 pregnant women who underwent the viral load test, 34.0% …	It is concluded that, out of the six recommendations studied, three were fully met, regarding the number of prenatal consultations, the use of chemoprophylaxis in newborns, and the use of ART by HIV-positive pregnant women. The lack of records in the medical files limited the confirmation of adherence to some prophylactic measures, regarding the quality of ART use and the results of viral load te…
64	http://repositorio.furg.br/handle/1/9501	Mulheres gestantes que vivem com o HIV no extremo sul do Brasil: uma interface entre a epidemiologia e a análise dos discursos a partir de um estudo quanti-qualitativo	2017	Gray literature	Lobato, R. C.	Brazil	English	The presence of HIV/AIDS in the gestational context is clearly a risk factor for the physical and mental health of the mother and the gestation process; prenatal care is permeated with limitations, controls, and interventions in the lives of these women. This study aimed to establish the socio-demographic profile and the aspects related to the feelings involved during the gestation of women atten…	This study aimed to establish the sociodemographic profile and the feelings experienced during pregnancy of women treated at an HIV/AIDS referral center	20 pregnant women living with HIV	pregnancy	A cross-sectional descriptive study was conducted, in which 73 medical records related to all HIV-positive pregnant women who gave birth in the hospital's maternity ward were analyzed. The adoption of six prophylactic measures recommended by the Brazilian Ministry of Health for the prevention of vertical transmission was verified. A quantitative-qualitative study was conducted, with a retrospecti…	quantitative-qualitative (mixed)	treatment regimen, gestational age, stigma, attitudes and beliefs, postpartum	The rate of HIV-positive pregnant women was 12.4 cases/1000 births from 2003 to 2014. We observed a linear decrease in the average number of pregnancies and births, from 3.07 to 2.04 pregnancies per patient and from 2.35 to 1.67 births per patient (p=0.002; p=0.015, respectively). The prenatal coverage increased from 84.9% to 96.4% in the third trimester (p=0.029). The diagnosis of HIV prior to p…	In this sense, the HIV-positive woman needs to be heard so that such incongruences can be recognized and evaluated during and after her prenatal care.
65	https://www.scopus.com/inward/record.uri?eid=2-s2.0-85205996592&doi=10.1186%2fs12879-024-09958-x&partnerID=40&md5=7bb1e481f86dfecea7143d51be2f353a	The prevalence of antiretroviral drug interactions with other drugs used in women living with HIV and its association with HIV drug change and patient compliance	2024	BMC Infectious Diseases	Heydari, M., Foroozanfar, Z., Bazmi, S., Mohammadi, Z., Joulaei, H., Ansari, G.	Iran	English	Background: Drug-drug interactions (DDIs) between antiretroviral therapy (ART) and commonly used co-medications in HIV patients, especially women, impact treatment efficacy and patient safety. Objective: This study aimed to study the prevalence and types of drug-drug interactions (DDIs) between antiretroviral therapy drugs (ARTs) and comedications among a female population with HIV. Additionally,…	This study aimed to investigate the prevalence and types of drug-drug interactions (DDIs) between ART medications and other drugs in a population of women living with HIV (WLHIV). Additionally, it examined the association of these DDIs with ART regimen changes and treatment adherence	632 women living with HIV	WLWHA	This cross-sectional study included 632 adult women living with HIV. Data were retrospectively extracted from patient records. The Drug.com Interaction Checker website was used to assess DDIs between ART and non-ART medications. Changes in ART regimens previously attributed to side effects or patient nonadherence were considered medication changes.	cross-sectional	drug interaction, clinical, treatment regimen	A total of 429 women (mean age: 44.05 ± 9.50 years) were eligible for the study. The prevalence of DDIs between ART and non-ART medications was 21.4%, with 4.7% being mild interactions, 18.4% moderate, and 8.9% severe. The highest prevalence of DDIs was observed among users of cardiovascular medications (71.7%), followed by central nervous system medications (69.2%). Changes in medications result…	DDIs in women living with HIV affect adherence to ART. Changes in ART may not be directly related to side effects, but mainly to interactions with non-ART medications. Modifying non-ART medication regimens can reduce the likelihood of DDIs.
66	https://www.scopus.com/inward/record.uri?eid=2-s2.0-85196537942&doi=10.1371%2fjournal.pone.0300106&partnerID=40&md5=c8f0958a38c4052fb445867c9d0cf9d7	Systematic review and meta-analysis on the effect of depression on ART adherence among women living with HIV	2024	PLoS ONE	Zeleke, T.A., Alemu, K., Ayele, T.A., Denu, Z.A., Mwanri, L., Azale, T.	Ethiopia	English	Background Depression is a very common psychiatric disorder in worldwide. Globally, Human Immunodeficiency Virus (HIV) is highly prevalent among women, and are disproportionately affected by depression. Antiretroviral Therapy (ART) adherence which could highly be affected by depression is yet to be explored effectively. Depression affects overall poor HIV clinical outcomes, socioeconomic and soci…	Conduct a meta-analysis on the correlation between depression and ART adherence among women living with HIV globally	Women living with HIV	WLWHA	Using a population, exposure, and outcome approach, we searched Scopus, PubMed, EMBASE, Cochrane Library, PsychInfo, Web of Science, and Google Scholar for global cohort and cross-sectional studies. The search strategy included terms related to antiretroviral therapy, adherence, women living with HIV, and depression. We assessed article quality using the Newcastle-Ottawa Scale (NOS). A fixed-effe…	systematic review	mental health, substance use, skin color, socioeconomic situation, stigma	Eight articles were included, totaling 6,474 participants. The findings on the effect of depression on ART adherence showed controversies. Among the three cross-sectional studies, one demonstrated an association between depression and adherence to ART. Of the five cohort studies, four reported an association. The overall combined estimate of the effect of depression on ART adherence was 1.02 [RR …	Depression has been identified as a risk factor for ART adherence in women living with HIV. It is therefore necessary for healthcare professionals to consider this aspect and conduct screenings to identify cases of non-adherence to ART related to depression.
67	https://www.scopus.com/inward/record.uri?eid=2-s2.0-85088490667&doi=10.1136%2febmental-2019-300138&partnerID=40&md5=4a63e9eae2d3c68295c6e6d46a95510a	Psychological distress in women and men living with HIV in Spain: a cross-sectional telephone survey	2020	Evidence-Based Mental Health	Garriga, C., Gutiérrez Trujillo, L., Del Romero, J., Montero, M., Pérez-Eliás, M.J., Culqui Lévano, D., Gutierrez, F., Gómez-Sirvent, J.L., Penã-Monje, A., Blanco, J.R., Rodríguez-Arenas, M.A.	Spain	English	Background Psychological distress includes a broader range of experiences, varying from less severe symptoms of depression and anxiety to severe psychiatric disease. Global estimates for depression and anxiety in 2017 were 3.4% and 3.8%, respectively. While for people living with HIV, global estimates were 16% and 33%, respectively. Objective We aimed to determine the prevalence of psychological …	Determine the prevalence of psychological distress by gender and associated characteristics in patients living with HIV	99 women and 464 men living with HIV	PLWHA	A cross-sectional study was conducted within the framework of the Spanish HIV Research Network (CoRIS). Between 2010 and 2014, participants were interviewed by telephone about psychological distress, sociodemographic data, drug use, self-perceived health, and adherence to combination antiretroviral therapy (cART). Laboratory data and medical history were obtained from CoRIS. Logistic regression w…	cross-sectional	mental health, socioeconomic situation	99 women and 464 men living with HIV were interviewed. A higher proportion of women (51, 51.5%) reported psychological distress compared to men (179, 38.6%; p < 0.01). Non-adherence to cART (OR = 4.6 and 2.3; 95% CI: 1.4–15.1 and 1.3–4.2) and non-use of cART (OR = 8.4 and 1.8; 95% CI: 2.2–32.4 and 1.1–2.8) were associated with psychological distress in women and men, respectively. Little time ded…	People living with HIV have a high prevalence of psychological distress. Psychological assessments should be included in regular consultations. A gender-differentiated approach is essential for effectively detecting and managing psychological suffering.
68	https://www.scopus.com/inward/record.uri?eid=2-s2.0-85126549269&doi=10.1080%2f09540121.2022.2050174&partnerID=40&md5=6686a0d172cc111382d72d74c71d701d	Burden of HIV-related stigma and associated factors among women living with depression accessing PMTCT services in Dar es Salaam, Tanzania	2022	AIDS Care - Psychological and Socio-Medical Aspects of AIDS/HIV	Minja, A.A., Larson, E., Aloyce, Z., Araya, R., Kaale, A., Kaaya, S.F., Kamala, J., Kasmani, M.N., Komba, A., Mwimba, A., Ngakongwa, F., Siril, H., Smith Fawzi, M.C., Somba, M., Sudfeld, C.R., Figge, C.J.	Tanzania	English	HIV-related stigma represents a potent risk factor for a range of poor health outcomes, including mental health symptoms, treatment non-adherence, and substance use. Understanding the role of HIV-related stigma in promoting healthcare outcomes is critical for vulnerable populations, such as pregnant women living with HIV, in contexts with continued high rates of HIV and associated stigma, such as…	Examine risk and protective factors associated with HIV-related stigma in pregnant women living with depression and HIV, receiving care at PMTCT services in Dar es Salaam, Tanzania	742 pregnant women living with HIV and depression	pregnancy	Participants were 742 pregnant women (M age = 29.6 years) living with HIV and depression. Risk factors analyzed included depressive symptoms, nonadherence to antiretroviral therapy (ART), intimate partner violence, food insecurity, and alcohol-related problems. Protective factors included disclosure of HIV status, social support, an appreciative relationship with the partner, hope, and self-effic…	cross-sectional	psychosocial, behavioral	The findings highlighted key psychosocial and behavioral determinants of HIV-related stigma among pregnant women living with HIV in Tanzania.	The results can inform perinatal care programs and interventions to optimize mental health and treatment adherence outcomes. These findings emphasize the importance of approaches that integrate emotional support, strengthening interpersonal relationships, and empowerment strategies in the care of pregnant women living with HIV.
69	https://www.scopus.com/inward/record.uri?eid=2-s2.0-85103572815&doi=10.11604%2fpamj.2021.38.54.16690&partnerID=40&md5=c1fd9b88c8d29e659d3cf8a5c976ad47	Predictors of adherence to option b+ approach for the prevention of mother to child transmission of human immunodeficiency virus in Abuja, 2017	2021	Pan African Medical Journal	Dada, A.O., Abubakar, A., Bashorun, A., Nguku, P., Oladimeji, A.	Nigeria	English	Introduction: option B+ ART is a lifelong regimen of ART using a combination of 3 ARVs and adherence to this regimen can reduce risk of MTCT to 1-2% as against 15-40% without treatment. To achieve an undetectable viral load and prevent the development of drug resistance, a person on ARV drugs need to take at least 95% of prescribed doses on time. This study assessed the level of adherence to Opti…	Assess adherence levels to the Prevention of Mother-to-Child Transmission (PMTCT) program under Option B+ and its predictors among HIV+ pregnant women receiving prenatal care at health facilities in Abuja, Nigeria	284 pregnant and breastfeeding mothers living with HIV	pregnancy and postpartum	A hospital-based cross-sectional study was conducted including 284 HIV+ pregnant and lactating mothers. Participants were selected through a two-stage sampling approach. Data were collected on sociodemographic characteristics, adherence level, patient- and health system-related factors affecting adherence, and participants’ knowledge about HIV, ART, and MTCT. Collection instruments included focus…	cross-sectional	behavior, side effect, food insecurity, non-disclosure of status, knowledge	The average age of the participants was 30.12 years (SD ± 4.86), with an average knowledge score of 16.7; 75.5% demonstrated good knowledge about HIV/ART. The level of good adherence was 83.3%. Independent factors associated with non-adherence included: Forgetting (OR 20.02; 95% CI 6.42-62.48); Side effects (OR 39.6; 95% CI 4.46-352.32); Lack of food (OR 34.76; 95% CI 2.37-509.33); Non-disclosure…	Although the level of adherence was good (83.3%), improvements can be achieved with actions such as public awareness campaigns about HIV/AIDS led by government institutions (FMOH, FCDA, and NACA), focusing on reducing stigma and encouraging voluntary disclosure of serostatus. Moreover, the use of reminders can help mitigate forgetfulness. These interventions are essential to promote treatment adh…
70	https://www.scopus.com/inward/record.uri?eid=2-s2.0-85053612566&doi=10.1007%2fs10461-018-2275-2&partnerID=40&md5=37bab268dc31b5f5f09b359f3cbec51e	Couple interdependence impacts alcohol use and adherence to antiretroviral therapy in Malawi	2019	AIDS and Behavior	Conroy, A.A., McKenna, S.A., Ruark, A.	Malawi	English	In sub-Saharan Africa, harmful alcohol use among male drinkers is high and has deleterious consequences on adherence to antiretroviral therapy (ART), HIV clinical outcomes, and couple relationship dynamics. We conducted in-depth qualitative interviews with 25 Malawian couples on ART to understand how relationships influence adherence to ART, in which alcohol use emerged as a major theme. Almost h…	Understanding the relational impact of alcohol use can provide insights for improving ART adherence strategies	25 couples in which at least one partner is living with HIV	PLWHA couples	This qualitative study explored the influence of marital relationships on ART adherence among 25 couples in Malawi, highlighting alcohol use as a central theme.	qualitative	alcohol, support network, intimate partner violence, food insecurity	Prevalence of Alcohol Use: About 40% of men reported current or past alcohol consumption, which was strongly associated with non-adherence to ART. Role of Women in Mitigating the Impact: Women played a crucial role in alleviating the effects of men's alcohol consumption. They encouraged their husbands to reduce alcohol consumption and offered support for adherence, even when the men were under th…	Issues related to alcohol among people living with HIV (PLHIV) in this context should be addressed at the couple level. The interventions should: Actively involve both partners to address alcohol use and its implications for ART adherence. Incorporate strategies to strengthen communication and support systems within the couple. Address coexisting challenges, such as food insecurity and relational…
71	https://www.scopus.com/inward/record.uri?eid=2-s2.0-85049200909&doi=10.1186%2fs12889-018-5651-y&partnerID=40&md5=e6d786a690841c1545bf631dd216c197	Medication adherence in pregnant women with human immunodeficiency virus receiving antiretroviral therapy in sub-Saharan Africa: a systematic review	2018	BMC Public Health	Omonaiye, O., Kusljic, S., Nicholson, P., Manias, E.	Sub-Saharan Africa	English	Background: The use of antiretroviral therapy (ART) is a core strategy proposed by the World Health Organization in preventing mother to child transmission (MTCT) of HIV. This systematic review aimed to examine the enablers and barriers of medication adherence among HIV positive pregnant women in sub-Saharan Africa. Methods: We used the following keywords: HIV AND (Pregnancy OR Pregnant∗) AND (PM…	Examine facilitators and barriers to medication adherence among HIV-positive pregnant women in sub-Saharan Africa	Pregnant women living with HIV	pregnancy	We used the following keywords: HIV AND (Pregnancy OR Pregnant*) AND (PMTCT OR “PMTCT Cascade” OR “Vertical Transmission” OR “Mother-to-Child”) AND (Prevention OR Prevent) AND (HAART OR “Antiretroviral Therapy” OR “Triple Therapy”) AND (Retention OR Concordance OR Adherence OR Compliance) to perform electronic searches of the following databases: MEDLINE Complete (1916-Dec 2017), Embase (1947-Dec…	systematic review	stigma, food insecurity, status disclosure, support network, knowledge, diagnosis before pregnancy	The review demonstrated that stigma, transportation costs, food deprivation, and whether or not the woman discloses her HIV status to her partner, family, and community can limit or define the extent of her adherence to antiretroviral medications during pregnancy. Moreover, the review indicated that knowledge of HIV status, before or during pregnancy, was significantly associated with adherence t…	This review revealed several barriers and facilitators to adherence among pregnant women taking ART in Sub-Saharan Africa. The main barriers included the fear of disclosing HIV status to partners and family members, stigma, and discrimination. One of the main facilitators of adherence among women on antiretroviral treatment was knowing their HIV status before pregnancy. A greater effort is needed…
72	https://www.scopus.com/inward/record.uri?eid=2-s2.0-85055518359&doi=10.1002%2fijgo.12690&partnerID=40&md5=f27d50eff15679fb84ab05bc18a27bd4	Determinants of non-adherence to antiretroviral therapy among Option B+ cases in Ndop and Fundong health districts, Northwest Region, Cameroon	2019	International Journal of Gynecology and Obstetrics	Tebeu, P.M., Vifeme, M.M., Nshom, E.M.	Cameroon	English	Non-adherence was associated with non-disclosure of positive HIV status. The rate was reduced among participants reporting no difficulty in taking medication as prescribed.	Establish the level of non-adherence and associated factors among pregnant women who received Option B+ treatment for at least 6 months in the Ndop and Fundong health districts in the Northwest Region of Cameroon	201 pregnant women living with HIV	pregnancy	Participants provided clear verbal consent and completed a questionnaire in a private room in the presence of a nurse. Patients were considered adherent if they reported taking 100% of their ART medication doses in the previous month. Variables assessed included age, education level, marital status, occupation, religion, income, transportation fees, medication counseling, disclosure of HIV status…	cross-sectional	stigma, non-disclosure of status to partner, socioeconomic situation, fear	We identified 240 cases of Option B+, of which 201 (83.8%) participated in the study. 131 (65.2%) participants were adherent to the treatment. The differences in non-adherence rates between our study (34.8%) and previous studies in Ghana (27%) and Nigeria (19.4%) can be justified by differences in the adherence threshold, which was set at 95% in the previous studies. The discontinuation of ART wa…	Many women hide their HIV status for fear of divorce and mistreatment. Similar findings have been reported previously.
73	https://www.scopus.com/inward/record.uri?eid=2-s2.0-85021263077&doi=10.1186%2fs13006-017-0119-8&partnerID=40&md5=7ba9b79ff5256c15d20bd536e70fc919	Qualitative exploration of psychological reactions and coping strategies of breastfeeding mothers living with HIV in the Greater Accra Region of Ghana	2017	International Breastfeeding Journal	Acheampong, A.K., Naab, F., Kwashie, A.	Ghana	English	Background: Exploring the psychological reactions of breastfeeding mothers living with Human Immunodeficiency Virus (HIV) is an important step which may improve guidelines for counselling. The purpose of this study was to explore the psychological reactions and coping strategies of breastfeeding mothers living with HIV in the Greater Accra Region of Ghana. Methods: Qualitative descriptive explora…	Explore the psychological reactions and coping strategies of breastfeeding mothers living with HIV in the Greater Accra Region, Ghana	13 breastfeeding mothers living with HIV	postpartum	A qualitative descriptive exploratory design was used to explore the psychological experiences and coping strategies of 13 breastfeeding mothers living with HIV in a public referral hospital in the Greater Accra Region of Ghana. An interview guide was designed and piloted before being used to collect data between November 2014 and February 2015. Data were analyzed for content, with themes and sub…	qualitative	psychosocial, fear, mental health, positive attitude	The two main themes that emerged were psychological reactions and coping strategies. Some of the subthemes were fear, anxiety, guilt, hope, denial, prayer, and trust in the positive situations of life.	Women used denial, prayer, and hope in antiretroviral therapy (ART), among other strategies, to cope with their emotions. This highlights the need for HIV counselors to detect signs of denial, as this can lead to non-adherence to ART and the return of the disease. Therefore, healthcare professionals should contextualize coping strategies during counseling of mothers in this category.
74	https://www.scopus.com/inward/record.uri?eid=2-s2.0-84887386231&doi=10.1177%2f0956462412472807&partnerID=40&md5=b46b2e750f0280af3dc3b7e26d109b89	Factors affecting antiretroviral therapy adherence among HIV-positive pregnant and postpartum women: an adapted systematic review	2013	International Journal of STD and AIDS	Vitalis, D.	England	English	Adherence to antiretroviral therapy (ART) is crucial for effective treatment, but can be quite complex. Non-adherence can adversely affect treatment outcomes. Although many studies have been done on adherence in the general population, few have included HIV-positive pregnant and postpartum women in resource-constrained settings. This review assessed the evidence on adherence among these groups of…	This review evaluated the evidence on adherence among these groups of women	Women living with HIV	WLWHA	A systematic search of databases was conducted between June and July 2011. Both qualitative and quantitative studies were included. Eighteen studies out of a total of 6622 met the inclusion criteria, including, among others, facilitators and barriers to adherence.	systematic review	stigma, socioeconomic situation, status disclosure, postpartum	This review highlighted that there is still no consensus on the definition and measurement of adherence; also, multiple factors can affect a woman's ability to adhere to ART. Some of the barriers and facilitators identified were similar both in the type of study (qualitative and quantitative) and in the various countries.	The findings indicated that the few studies on this population are conducted mainly in environments with abundant resources. Such a scarcity of information demands urgent attention; therefore, targeted research is necessary to provide insights into adherence within this population.
75	https://www.scopus.com/inward/record.uri?eid=2-s2.0-73349088437&doi=10.3109%2f01674820903254740&partnerID=40&md5=678c8d0d0987109877ee62f5f757fd48	The importance of identifying and treating depression in HIV infected, pregnant women: a review	2009	Journal of Psychosomatic Obstetrics and Gynecology	Psaros, C., Geller, P.A., Aaron, E.	United States	English	Women make up approximately half of all HIV infections worldwide. A substantial number of women living with HIV in the United States are of childbearing age and many of these women will become pregnant each year. These women must navigate the complexities of two health concerns (HIV infection and pregnancy) and the complexities of two health care provision systems (obstetrics and infectious disea…	The objective of this article is to review the evidence supporting the diagnosis and treatment, when appropriate, of unipolar depression in HIV-positive pregnant women in developed countries	Pregnant women living with HIV and depression	pregnancy	The focus was on unipolar depression (as symptoms of bipolar disorder may require different management) and on HIV management practices in developed countries. Given the complexities of managing HIV in resource-limited countries, the two populations cannot be reasonably compared.	systematic review	mental health, substance use, skin color, socioeconomic situation, stigma	Although this review focuses on the unique interaction between depression, pregnancy, and HIV, there are other mental health concerns relevant to pregnant women infected with HIV that also deserve clinical attention, including substance abuse, trauma, and the effects of stigma. Substance abuse rates are high among people infected with HIV, and substance abuse (particularly intravenous use) is hig…	Fully understanding the mental health concerns of pregnant women living with HIV can lead to better outcomes for the women and their newborns, as well as help eradicate vertical transmission, both of which are of great significance for public health.
76	https://www.scopus.com/inward/record.uri?eid=2-s2.0-58149086731&doi=10.1007%2fs10461-008-9441-x&partnerID=40&md5=e9b9cceeebbbca8a00f2b944c37f675e	Gender and other psychosocial factors as predictors of adherence to highly active antiretroviral therapy (HAART) in adults with comorbid HIV/AIDS, psychiatric and substance-related disorder	2009	AIDS and Behavior	Applebaum, A.J., Richardson, M.A., Brady, S.M., Brief, D.J., Keane, T.M.	United States	English	This study assessed adherence to HAART among 67 HIV-infected adults, and the degree to which gender and psychological factors-including depression, drug and alcohol use, quality of life, and medication side effects-influenced adherence. Although overall adherence was greater than rates reported in similar studies, no significant difference in adherence was observed between men and women in the pr…	Evaluate the relationship between adherence and gender and psychological factors	67 people living with HIV	PLWHA	The sample included 67 participants in the Boston, MA, arm of the HIV/AIDS Treatment Adherence, Health Outcomes and Cost Study, a longitudinal, multi-site study evaluating the impact of integrated behavioral and primary health care on treatment adherence, health, and health care costs among adults living with HIV/AIDS, substance use disorders, and mental health problems. Data presented here are f…	cross-sectional	side effect, alcohol	Although the overall adherence was higher than the rates reported in similar studies, no significant difference in adherence was observed between men and women in the current sample. Side effects of the medications were a significant predictor of non-adherence in the sample as a whole and, in particular, among women, while alcohol dependence was a significant predictor of non-adherence only among…	The results presented further reinforce the need for researchers and clinicians to pay attention to alcohol use patterns (compared to the use of other substances) and—in the absence of objective measures of treatment adverse effects—carefully attend to subjective reports of this discomfort in relation to treatment adherence. Future research involving comparable target samples may consider the par…
77	https://www.scopus.com/inward/record.uri?eid=2-s2.0-84865959256&doi=10.7727%2fwimj.2012.211&partnerID=40&md5=13cb081287f3073e2e6be0b18abeb846	Eliminating vertically-transmitted HIV/AIDS while improving access to treatment and care for women, children and adolescents in Jamaica	2012	West Indian Medical Journal	Christie, C.D.C., Pierre, R.B.	Jamaica	English	Background and Methods: To celebrate Jamaica's 50th birthday after receiving independence from Great Britain, we summarize our collaborative published research in the prevention, treatment and care of paediatric, perinatal and adolescent HIV/AIDS in Jamaica. Results: Public access to antiretroviral therapy (ART) in Jamaica has shown that a "test and treat" strategy associated with "treatment for …	Evaluate HIV/AIDS pediatric, perinatal, and adolescent prevention, treatment, and care in Jamaica	Pregnant women living with HIV, HIV-exposed infants and children, and adolescents	pregnancy	Assessment of HIV/AIDS policy in Jamaica	service evaluation	early ART initiation	Public access to antiretroviral therapy (ART) in Jamaica has demonstrated that a "test and treat" strategy, combined with "treatment as prevention," is effective for HIV-positive pregnant women, reducing their HIV-related morbidity and mortality and decreasing mother-to-child transmission (MTCT) rates to <2% across the island. These women face significant psychosocial stress, and targeted interve…	In the past nine years, Jamaica has made significant progress in eliminating vertically transmitted HIV/AIDS, while reducing morbidity and mortality rates attributable to HIV in pregnant women and children infected with HIV. The successful transition of HIV-infected children from adolescence to adulthood will require a strong multidisciplinary team approach.
78	https://www.scopus.com/inward/record.uri?eid=2-s2.0-46749100247&doi=10.1080%2f09540120701867172&partnerID=40&md5=58866194b2234b0237f8217676b6a381	Prediction of adherence to antiretroviral therapy: Can patients' gender play some role? An Italian pilot study	2008	AIDS Care - Psychological and Socio-Medical Aspects of AIDS/HIV	Ubbiali, A., Donati, D., Chiorri, C., Bregani, V., Cattaneo, E., Maffei, C., Visintini, R.	Italy	English	Recent literature has shown that adherence to HAART is a multi-faceted phenomenon, which involves both behavioural and psychological features. Therefore, the results obtained so far, though promising, have not yet unambiguously identified the factors that could predict non-adherence. Since any support for strengthening the adherence should take into account the HIV+ patients' perception of both t…	This study aimed to identify some psychological characteristics involved in the phenomenon of adherence	478 people living with HIV	PLWHA	A battery of self-administered tests including the Attachment Style Questionnaire (ASQ) and the Multidimensional Health Locus of Control Form-C (MHLC-C) was applied to an Italian sample.	cross-sectional	interpersonal relationships	The results showed significant differences between genders among adherent and non-adherent subjects. Specifically, the psychological profile of non-adherent men seemed less focused on relational aspects and the perception of the relevance of doctors and "other significant people," while the profile of non-adherent women seemed more "relationship-oriented."	This study aims to encourage clinicians to plan specific, gender-focused support to improve adherence.
Note: ART: antiretroviral therapy; WLWHA: women living with HIV/AIDS; PLWHA: people living with HIV/AIDS
